# Supplementary material for: QTL-seq for the identification of candidate genes for days to flowering and leaf shape in pigeonpea
Source: Heredity (Edinb). 2022 Jan 12;128(6):411–9. doi: 10.1038/s41437-021-00486-x (PMC9177671; doi:10.1038/s41437-021-00486-x)
Supplement: Supplementary file 2 — Supplemental information [file 41437_2021_486_MOESM2_ESM.xlsx]

## Sheet: Table S1
Table S1 Days to flowering and leaf shape phenotyping details of F2 population
Parents	Days to flowering (days)	Leaf shape
ICP 5529	105	Obcordate Leaf Shape
ICP 11605	67	Lanceolate Leaf Shape
F2 ID
F2-ID-6	102	Obcordate Leaf Shape
F2-ID-46	102	Lanceolate Leaf Shape
F2-ID-71	101	Obcordate Leaf Shape
F2-ID-80	101	Obcordate Leaf Shape
F2-ID-108	100	Lanceolate Leaf Shape
F2-ID-131	98	Lanceolate Leaf Shape
F2-ID-8	96	Lanceolate Leaf Shape
F2-ID-75	96	Obcordate Leaf Shape
F2-ID-103	96	Lanceolate Leaf Shape
F2-ID-60	95	Lanceolate Leaf Shape
F2-ID-115	94	Lanceolate Leaf Shape
F2-ID-123	93	Lanceolate Leaf Shape
F2-ID-153	93	Lanceolate Leaf Shape
F2-ID-119	92	Obcordate Leaf Shape
F2-ID-143	92	Obcordate Leaf Shape
F2-ID-145	92	Lanceolate Leaf Shape
F2-ID-147	92	Lanceolate Leaf Shape
F2-ID-152	92	Obcordate Leaf Shape
F2-ID-135	91	Obcordate Leaf Shape
F2-ID-111	90	Obcordate Leaf Shape
F2-ID-139	90	Lanceolate Leaf Shape
F2-ID-154	90	Lanceolate Leaf Shape
F2-ID-3	89	Obcordate Leaf Shape
F2-ID-13	89	Lanceolate Leaf Shape
F2-ID-14	89	Lanceolate Leaf Shape
F2-ID-27	89	Obcordate Leaf Shape
F2-ID-36	89	Obcordate Leaf Shape
F2-ID-45	89	Lanceolate Leaf Shape
F2-ID-77	89	Lanceolate Leaf Shape
F2-ID-92	89	Obcordate Leaf Shape
F2-ID-117	89	Lanceolate Leaf Shape
F2-ID-137	89	Lanceolate Leaf Shape
F2-ID-12	88	Lanceolate Leaf Shape
F2-ID-17	88	Lanceolate Leaf Shape
F2-ID-19	88	Lanceolate Leaf Shape
F2-ID-20	88	Lanceolate Leaf Shape
F2-ID-43	88	Lanceolate Leaf Shape
F2-ID-48	88	Lanceolate Leaf Shape
F2-ID-114	88	Obcordate Leaf Shape
F2-ID-148	88	Lanceolate Leaf Shape
F2-ID-28	87	Lanceolate Leaf Shape
F2-ID-129	87	Lanceolate Leaf Shape
F2-ID-52	86	Lanceolate Leaf Shape
F2-ID-81	86	Lanceolate Leaf Shape
F2-ID-107	86	Obcordate Leaf Shape
F2-ID-133	86	Lanceolate Leaf Shape
F2-ID-4	85	Lanceolate Leaf Shape
F2-ID-5	85	Obcordate Leaf Shape
F2-ID-21	85	Lanceolate Leaf Shape
F2-ID-91	85	Obcordate Leaf Shape
F2-ID-99	85	Lanceolate Leaf Shape
F2-ID-118	85	Lanceolate Leaf Shape
F2-ID-142	85	Lanceolate Leaf Shape
F2-ID-151	85	Lanceolate Leaf Shape
F2-ID-30	84	Obcordate Leaf Shape
F2-ID-31	84	Lanceolate Leaf Shape
F2-ID-35	84	Obcordate Leaf Shape
F2-ID-56	84	Lanceolate Leaf Shape
F2-ID-72	84	Lanceolate Leaf Shape
F2-ID-86	84	Obcordate Leaf Shape
F2-ID-116	84	Lanceolate Leaf Shape
F2-ID-127	84	Obcordate Leaf Shape
F2-ID-130	84	Obcordate Leaf Shape
F2-ID-134	84	Lanceolate Leaf Shape
F2-ID-141	84	Obcordate Leaf Shape
F2-ID-9	83	Lanceolate Leaf Shape
F2-ID-10	83	Lanceolate Leaf Shape
F2-ID-29	83	Lanceolate Leaf Shape
F2-ID-41	83	Lanceolate Leaf Shape
F2-ID-53	83	Lanceolate Leaf Shape
F2-ID-113	83	Obcordate Leaf Shape
F2-ID-132	83	Lanceolate Leaf Shape
F2-ID-146	83	Obcordate Leaf Shape
F2-ID-1	82	Lanceolate Leaf Shape
F2-ID-2	82	Lanceolate Leaf Shape
F2-ID-25	82	Lanceolate Leaf Shape
F2-ID-32	82	Lanceolate Leaf Shape
F2-ID-37	82	Lanceolate Leaf Shape
F2-ID-38	82	Obcordate Leaf Shape
F2-ID-39	82	Lanceolate Leaf Shape
F2-ID-40	82	Lanceolate Leaf Shape
F2-ID-44	82	Lanceolate Leaf Shape
F2-ID-55	82	Lanceolate Leaf Shape
F2-ID-57	82	Lanceolate Leaf Shape
F2-ID-59	82	Lanceolate Leaf Shape
F2-ID-64	82	Lanceolate Leaf Shape
F2-ID-70	82	Obcordate Leaf Shape
F2-ID-79	82	Obcordate Leaf Shape
F2-ID-94	82	Lanceolate Leaf Shape
F2-ID-100	82	Lanceolate Leaf Shape
F2-ID-102	82	Obcordate Leaf Shape
F2-ID-104	82	Lanceolate Leaf Shape
F2-ID-144	82	Lanceolate Leaf Shape
F2-ID-149	82	Lanceolate Leaf Shape
F2-ID-155	82	Obcordate Leaf Shape
F2-ID-156	82	Obcordate Leaf Shape
F2-ID-18	81	Lanceolate Leaf Shape
F2-ID-47	81	Obcordate Leaf Shape
F2-ID-82	81	Lanceolate Leaf Shape
F2-ID-89	81	Obcordate Leaf Shape
F2-ID-96	81	Obcordate Leaf Shape
F2-ID-97	81	Lanceolate Leaf Shape
F2-ID-128	81	Obcordate Leaf Shape
F2-ID-136	81	Obcordate Leaf Shape
F2-ID-50	80	Obcordate Leaf Shape
F2-ID-76	80	Obcordate Leaf Shape
F2-ID-98	80	Lanceolate Leaf Shape
F2-ID-22	77	Lanceolate Leaf Shape
F2-ID-24	77	Lanceolate Leaf Shape
F2-ID-33	77	Lanceolate Leaf Shape
F2-ID-54	77	Obcordate Leaf Shape
F2-ID-66	77	Lanceolate Leaf Shape
F2-ID-84	77	Lanceolate Leaf Shape
F2-ID-121	77	Lanceolate Leaf Shape
F2-ID-61	76	Lanceolate Leaf Shape
F2-ID-69	76	Lanceolate Leaf Shape
F2-ID-138	76	Lanceolate Leaf Shape
F2-ID-16	75	Lanceolate Leaf Shape
F2-ID-126	75	Lanceolate Leaf Shape
F2-ID-95	74	Lanceolate Leaf Shape
F2-ID-7	73	Obcordate Leaf Shape
F2-ID-78	73	Lanceolate Leaf Shape
F2-ID-83	73	Lanceolate Leaf Shape
F2-ID-87	73	Lanceolate Leaf Shape
F2-ID-93	73	Lanceolate Leaf Shape
F2-ID-150	73	Lanceolate Leaf Shape
F2-ID-125	72	Lanceolate Leaf Shape
F2-ID-109	71	Obcordate Leaf Shape
F2-ID-85	70	Lanceolate Leaf Shape
F2-ID-23	68	Obcordate Leaf Shape
F2-ID-34	68	Obcordate Leaf Shape
F2-ID-42	68	Lanceolate Leaf Shape
F2-ID-26	67	Lanceolate Leaf Shape
F2-ID-140	67	Lanceolate Leaf Shape
F2-ID-15	66	Lanceolate Leaf Shape
F2-ID-49	66	Obcordate Leaf Shape
F2-ID-51	66	Obcordate Leaf Shape
F2-ID-58	66	Lanceolate Leaf Shape
F2-ID-62	66	Lanceolate Leaf Shape
F2-ID-63	66	Obcordate Leaf Shape
F2-ID-65	66	Lanceolate Leaf Shape
F2-ID-67	66	Obcordate Leaf Shape
F2-ID-68	66	Lanceolate Leaf Shape
F2-ID-73	66	Obcordate Leaf Shape
F2-ID-74	66	Lanceolate Leaf Shape
F2-ID-88	66	Obcordate Leaf Shape
F2-ID-90	66	Obcordate Leaf Shape
F2-ID-101	66	Obcordate Leaf Shape
F2-ID-105	66	Lanceolate Leaf Shape
F2-ID-106	66	Lanceolate Leaf Shape
F2-ID-112	66	Lanceolate Leaf Shape
F2-ID-122	66	Lanceolate Leaf Shape
F2-ID-11	65	Lanceolate Leaf Shape
F2-ID-110	65	Obcordate Leaf Shape
F2-ID-120	65	Obcordate Leaf Shape
F2-ID-124	65	Obcordate Leaf Shape
F2-ID-157	NA	Lanceolate Leaf Shape
F2-ID-158	NA	Obcordate Leaf Shape
F2-ID-159	NA	Lanceolate Leaf Shape
F2-ID-160	NA	Obcordate Leaf Shape
F2-ID-161	NA	Lanceolate Leaf Shape
F2-ID-162	NA	Lanceolate Leaf Shape
F2-ID-163	NA	Lanceolate Leaf Shape
F2-ID-164	NA	Lanceolate Leaf Shape
F2-ID-165	NA	Lanceolate Leaf Shape
F2-ID-166	NA	Obcordate Leaf Shape
F2-ID-167	NA	Lanceolate Leaf Shape
F2-ID-168	NA	Lanceolate Leaf Shape
F2-ID-169	NA	Obcordate Leaf Shape
F2-ID-170	NA	Obcordate Leaf Shape
F2-ID-171	NA	Obcordate Leaf Shape
F2-ID-172	NA	Lanceolate Leaf Shape
F2-ID-173	NA	Lanceolate Leaf Shape
F2-ID-174	NA	Obcordate Leaf Shape
F2-ID-175	NA	Lanceolate Leaf Shape
F2-ID-176	NA	Obcordate Leaf Shape
F2-ID-177	NA	Obcordate Leaf Shape
F2-ID-178	NA	Obcordate Leaf Shape
F2-ID-179	NA	Lanceolate Leaf Shape
NA: not available

## Sheet: Table S8
Table S8. Identification of SNPs in the identified genomic regions for days to flowering
Chr	Position	Ref	Alt	Effect	Class	Amino acid change	Position change	Gene
CcLG03	19222701	G	A	NON_SYNONYMOUS_CODING	MISSENSE	aCg/aTg	T104M	C.cajan_09900
CcLG03	19241428	C	T	INTERGENIC
CcLG03	19245124	C	T	INTERGENIC
CcLG03	19254968	C	T	INTERGENIC
CcLG03	19262174	T	G	INTERGENIC
CcLG03	19487257	A	G	INTERGENIC
CcLG03	19538585	G	A	INTERGENIC
CcLG03	19549631	A	G	INTRON				C.cajan_09938
CcLG03	19583651	T	A	INTERGENIC
CcLG03	19589275	T	G	INTERGENIC
CcLG03	19617280	C	T	INTERGENIC
CcLG03	19641008	T	A	INTERGENIC
CcLG03	19641018	T	C	INTERGENIC
CcLG03	19690312	G	A	INTRON				C.cajan_09958
CcLG03	19728711	T	A	INTERGENIC
CcLG03	19728715	A	T	INTERGENIC
CcLG03	19763754	C	T	INTRON				C.cajan_09965
CcLG03	19798880	A	C	INTERGENIC
CcLG03	19801525	C	T	INTERGENIC
CcLG03	20370662	T	G	INTERGENIC
CcLG03	20375722	A	T	INTERGENIC
CcLG03	20382794	G	T	INTERGENIC
CcLG03	20394199	G	A	INTERGENIC
CcLG03	20402628	C	T	INTERGENIC
CcLG03	20408510	C	A	INTERGENIC
CcLG03	20409420	G	T	INTERGENIC
CcLG03	20439904	G	C	INTRON				C.cajan_10046
CcLG03	20444432	T	C	INTERGENIC
CcLG03	20444492	A	T	INTERGENIC
CcLG03	20538597	A	G	INTERGENIC
CcLG03	20538678	T	A	INTERGENIC
CcLG03	20597616	G	A	INTERGENIC
CcLG03	20599765	G	A	INTERGENIC
CcLG03	20599766	C	A	INTERGENIC
CcLG03	20602001	T	C	INTERGENIC
CcLG03	20603525	T	C	INTERGENIC
CcLG03	20610540	G	A	INTERGENIC
CcLG03	20619057	G	A	INTERGENIC
CcLG03	20619071	T	C	INTERGENIC
CcLG03	20620652	T	C	INTERGENIC
CcLG03	20627797	C	T	INTERGENIC
CcLG03	20635496	T	A	INTRON				C.cajan_10067
CcLG03	20640047	A	G	INTERGENIC
CcLG03	20644767	T	A	INTERGENIC
CcLG03	20745506	G	T	SYNONYMOUS_CODING		ccT	P151	C.cajan_10078
CcLG03	20745771	A	G	INTRON				C.cajan_10078
CcLG03	20747419	C	T	INTRON				C.cajan_10078
CcLG03	20782591	T	A	INTERGENIC
CcLG03	20795271	G	A	INTERGENIC
CcLG03	20799926	G	A	INTERGENIC
CcLG03	20801871	T	A	INTERGENIC
CcLG03	20801872	C	A	INTERGENIC
CcLG03	20803945	A	T	INTERGENIC
CcLG03	20805099	G	T	INTERGENIC
CcLG03	20806583	T	G	INTERGENIC
CcLG03	20806617	C	T	INTERGENIC

## Sheet: Table S9
Table S9. Identification of SNPs in the identified genomic regions for leaf shape
Chr	Position	Ref	Alt	Effect	Class	Amino acid change	Position change	Gene
CcLG08	6699830	C	T	INTERGENIC
CcLG08	6699886	A	G	INTERGENIC
CcLG08	6700863	T	C	INTERGENIC
CcLG08	6701814	A	T	INTRON				C.cajan_15985
CcLG08	6717664	C	A	INTERGENIC
CcLG08	6764651	T	C	NON_SYNONYMOUS_CODING	MISSENSE	Tgt/Cgt	C75R	C.cajan_15991
CcLG08	6828583	C	T	INTERGENIC
CcLG08	6829411	A	T	INTERGENIC
CcLG08	6829427	C	T	INTERGENIC
CcLG08	6831667	T	A	INTERGENIC
CcLG08	6862212	C	A	INTERGENIC
CcLG08	6863744	T	C	INTERGENIC
CcLG08	6868600	G	A	INTERGENIC
CcLG08	6874924	G	T	INTERGENIC
CcLG08	6883143	T	C	INTERGENIC
CcLG08	6883686	A	G	INTERGENIC
CcLG08	6885505	A	C	INTERGENIC
CcLG08	6886967	T	G	INTERGENIC
CcLG08	6887150	C	T	INTERGENIC
CcLG08	6887373	A	G	INTERGENIC
CcLG08	6888048	T	C	INTERGENIC
CcLG08	6890566	G	A	INTERGENIC
CcLG08	6891959	A	G	INTERGENIC
CcLG08	6893822	G	T	INTERGENIC
CcLG08	6897343	A	T	INTERGENIC
CcLG08	6897344	T	C	INTERGENIC
CcLG08	6898131	T	G	INTERGENIC
CcLG08	6898767	G	T	INTERGENIC
CcLG08	6898807	T	A	INTERGENIC
CcLG08	6901332	A	G	INTERGENIC
CcLG08	6905097	C	T	INTERGENIC
CcLG08	6906433	A	G	INTERGENIC
CcLG08	6906720	G	T	INTERGENIC
CcLG08	6914836	A	G	INTERGENIC
CcLG08	6914916	G	A	INTERGENIC
CcLG08	6915910	T	C	NON_SYNONYMOUS_CODING	MISSENSE	aTg/aCg	M218T	C.cajan_16002
CcLG08	6917503	A	G	INTERGENIC
CcLG08	6917722	A	G	INTERGENIC
CcLG08	6921340	A	G	SYNONYMOUS_CODING	SILENT	Tta/Cta	L250	C.cajan_16003
CcLG08	6923929	T	C	INTRON				C.cajan_16003
CcLG08	6924854	A	G	INTRON				C.cajan_16003
CcLG08	6927480	C	T	INTRON				C.cajan_16003
CcLG08	6927533	A	G	INTRON				C.cajan_16003
CcLG08	6927560	T	C	INTRON				C.cajan_16003
CcLG08	6927678	T	C	INTRON				C.cajan_16003
CcLG08	6933630	G	A	INTERGENIC
CcLG08	6939857	C	T	INTERGENIC
CcLG08	6943851	G	A	INTERGENIC
CcLG08	6947701	G	T	INTERGENIC
CcLG08	7050535	G	A	INTERGENIC
CcLG08	7057478	G	A	NON_SYNONYMOUS_CODING	MISSENSE	Gca/Aca	A9T	C.cajan_16012
CcLG08	7059171	T	C	INTRON				C.cajan_16012
CcLG08	7062453	T	A	INTERGENIC
CcLG08	7063924	T	C	INTERGENIC
CcLG08	7067036	C	T	INTERGENIC
CcLG08	7067189	G	A	INTERGENIC
CcLG08	7068488	G	C	INTRON				C.cajan_16013
CcLG08	7068679	G	A	INTRON				C.cajan_16013
CcLG08	7070780	C	T	NON_SYNONYMOUS_CODING	MISSENSE	cCt/cTt	P53L	C.cajan_16013
CcLG08	7071257	A	G	INTERGENIC
CcLG08	7072550	T	C	INTERGENIC
CcLG08	7075186	A	T	INTERGENIC
CcLG08	7075675	G	C	INTERGENIC
CcLG08	7075702	A	T	INTERGENIC
CcLG08	7083922	T	A	INTRON				C.cajan_16014
CcLG08	7093751	G	A	INTRON				C.cajan_16014
CcLG08	7097783	A	G	INTERGENIC
CcLG08	7099254	T	C	INTERGENIC
CcLG08	7107647	T	G	INTERGENIC
CcLG08	7109115	T	G	INTERGENIC
CcLG08	7116751	C	G	INTERGENIC
CcLG08	7124136	C	T	INTERGENIC
CcLG08	7125714	A	T	INTERGENIC
CcLG08	7125715	C	G	INTERGENIC
CcLG08	7126848	G	T	INTERGENIC
CcLG08	7126908	C	A	INTERGENIC
CcLG08	7127723	A	G	INTERGENIC
CcLG08	7133501	C	T	INTERGENIC
CcLG08	7147782	G	A	INTERGENIC
CcLG08	7162262	C	G	INTERGENIC
CcLG08	7197095	G	A	INTERGENIC
CcLG08	7253702	G	A	INTERGENIC
CcLG08	7336440	T	G	INTERGENIC
CcLG08	7336441	T	C	INTERGENIC
CcLG08	7444912	G	A	INTERGENIC
CcLG08	7448480	G	A	INTERGENIC
CcLG08	7456634	T	C	INTRON				C.cajan_16038
CcLG08	7456764	A	G	INTRON				C.cajan_16038
CcLG08	7456831	T	A	INTRON				C.cajan_16038
CcLG08	7456974	A	G	INTRON				C.cajan_16038
CcLG08	7457844	C	A	INTRON				C.cajan_16038
CcLG08	7461729	C	T	INTERGENIC
CcLG08	7463223	C	T	INTERGENIC
CcLG08	7464141	G	A	INTERGENIC
CcLG08	7474853	A	T	INTERGENIC
CcLG08	7475408	A	G	INTERGENIC
CcLG08	7475421	C	G	INTERGENIC
CcLG08	7475514	A	G	INTERGENIC
CcLG08	7485132	G	C	INTERGENIC
CcLG08	7485335	A	G	INTERGENIC
CcLG08	7486941	A	G	INTRON				C.cajan_16041
CcLG08	7488428	C	T	INTERGENIC
CcLG08	7489533	G	C	INTERGENIC
CcLG08	7494998	T	A	INTERGENIC
CcLG08	7495464	T	G	INTERGENIC
CcLG08	7496638	T	A	INTERGENIC
CcLG08	7497699	A	G	INTERGENIC
CcLG08	7499415	T	C	INTERGENIC
CcLG08	7500077	A	T	INTERGENIC
CcLG08	7501274	T	C	INTERGENIC
CcLG08	7504739	G	C	INTERGENIC
CcLG08	7505014	A	T	INTERGENIC
CcLG08	7507320	G	A	INTERGENIC
CcLG08	7511024	A	T	INTERGENIC
CcLG08	7512861	C	T	INTERGENIC
CcLG08	7513527	A	G	INTERGENIC
CcLG08	7513626	A	G	INTERGENIC
CcLG08	7513649	C	T	INTERGENIC
CcLG08	7540557	C	T	INTERGENIC
CcLG08	7584714	C	G	INTERGENIC
CcLG08	7596326	A	G	INTERGENIC
CcLG08	7606346	T	A	INTRON				C.cajan_16047
CcLG08	7622949	A	G	INTERGENIC
CcLG08	7627903	T	G	INTERGENIC
CcLG08	7641790	A	C	INTRON				C.cajan_16049
CcLG08	7642733	G	A	INTRON				C.cajan_16049
CcLG08	7643315	A	C	SYNONYMOUS_CODING		Gtc	V257	C.cajan_16049
CcLG08	7655183	G	A	INTERGENIC
CcLG08	7666784	A	G	INTRON				C.cajan_16051
CcLG08	7667174	T	C	INTRON				C.cajan_16051
CcLG08	7675686	A	G	INTERGENIC
CcLG08	7695858	C	T	INTERGENIC
CcLG08	7698078	G	A	INTERGENIC
CcLG08	7720319	C	T	INTERGENIC
CcLG08	7770079	A	C	INTERGENIC
CcLG08	7772494	T	A	INTERGENIC
CcLG08	7780600	A	T	INTRON				C.cajan_16059
CcLG08	7784141	G	A	INTERGENIC
CcLG08	7788430	T	C	INTERGENIC
CcLG08	7788518	A	T	INTERGENIC
CcLG08	7789505	T	C	INTERGENIC
CcLG08	7806943	G	C	INTERGENIC
CcLG08	7806950	G	A	INTERGENIC
CcLG08	7819436	T	C	INTERGENIC
CcLG08	7822164	A	T	INTERGENIC
CcLG08	7833867	G	A	INTERGENIC
CcLG08	7834036	G	A	INTERGENIC
CcLG08	7838639	C	T	SYNONYMOUS_CODING	SILENT	taC/taT	Y191	C.cajan_16061
CcLG08	7870949	A	G	INTRON				C.cajan_16062
CcLG08	7881709	T	C	INTERGENIC
CcLG08	7888623	G	A	INTRON				C.cajan_16063
CcLG08	7932930	T	C	INTERGENIC
CcLG08	7933044	G	A	INTERGENIC
CcLG08	7933196	G	T	INTERGENIC
CcLG08	7934691	C	A	INTERGENIC
CcLG08	7940765	C	G	INTRON				C.cajan_16066
CcLG08	7947009	G	A	INTRON				C.cajan_16066
CcLG08	7950673	A	C	INTRON				C.cajan_16066
CcLG08	7957707	G	T	INTERGENIC
CcLG08	7957898	T	A	INTERGENIC
CcLG08	7962030	G	T	INTERGENIC
CcLG08	7962300	T	C	INTERGENIC
CcLG08	7962315	G	T	INTERGENIC
CcLG08	7964097	A	C	INTERGENIC
CcLG08	7964130	C	T	INTERGENIC
CcLG08	7966804	C	T	INTERGENIC
CcLG08	7966851	G	T	INTERGENIC
CcLG08	7969008	G	T	INTERGENIC
CcLG08	7997216	C	T	INTERGENIC
CcLG08	8002782	C	T	INTERGENIC
CcLG08	8003330	C	A	INTERGENIC
CcLG08	8008253	C	A	INTRON				C.cajan_16068
CcLG08	8081182	C	T	INTERGENIC
CcLG08	8168767	C	A	INTRON				C.cajan_16074
CcLG08	8189568	A	G	INTERGENIC
CcLG08	8189599	C	A	INTERGENIC
CcLG08	8296707	G	T	INTERGENIC
CcLG08	8455312	C	T	INTERGENIC
CcLG08	8580785	T	C	INTERGENIC
CcLG08	8600387	T	C	INTERGENIC
CcLG08	8609324	A	C	INTERGENIC
CcLG08	8609652	T	C	INTERGENIC
CcLG08	8622416	G	A	INTERGENIC
CcLG08	8624072	T	A	INTERGENIC
CcLG08	8625652	C	A	INTERGENIC
CcLG08	8626529	C	T	INTERGENIC
CcLG08	8626862	G	T	INTERGENIC
CcLG08	8639284	G	T	INTERGENIC
CcLG08	8646567	T	C	INTERGENIC
CcLG08	8649091	T	A	INTERGENIC
CcLG08	8657745	C	T	INTERGENIC
CcLG08	8658672	G	C	INTERGENIC
CcLG08	8658721	G	A	INTERGENIC
CcLG08	8658883	A	G	INTERGENIC
CcLG08	8658909	C	G	INTERGENIC
CcLG08	8659829	A	G	INTERGENIC
CcLG08	8662598	T	C	INTERGENIC
CcLG08	8666995	T	C	SYNONYMOUS_CODING		acG	T37	C.cajan_16099
CcLG08	8667608	T	C	INTERGENIC
CcLG08	8669290	T	C	INTERGENIC
CcLG08	8669394	T	C	INTERGENIC
CcLG08	8671294	A	G	INTERGENIC
CcLG08	8674440	A	G	INTERGENIC
CcLG08	8804514	A	G	INTERGENIC
CcLG08	8844952	A	G	INTERGENIC
CcLG08	8859111	C	T	INTERGENIC
CcLG08	8863865	G	T	INTERGENIC
CcLG08	8874631	A	G	INTERGENIC
CcLG08	8881558	C	T	INTERGENIC
CcLG08	8881781	C	T	INTERGENIC

## Sheet: Table S13
Table S13. Protein domain prediction and functional GO class identification through Interpro
SeqName	Description	Length	#Hits	e-Value	sim mean	InterPro IDs	InterPro GO IDs	InterPro GO Names
C.cajan_09900	pentatricopeptide repeat-containing protein At5g12100, mitochondrial	1845	500	0	60.79	IPR002885 (PFAM); IPR011990 (G3DSA:1.25.40.GENE3D); IPR011990 (G3DSA:1.25.40.GENE3D); IPR002885 (TIGRFAM); IPR002885 (PFAM); IPR011990 (G3DSA:1.25.40.GENE3D); IPR002885 (PFAM); IPR011990 (G3DSA:1.25.40.GENE3D); PTHR47932 (PANTHER); PTHR47932 (PANTHER); PTHR47932:SF28 (PANTHER); IPR002885 (PROSITE_PROFILES); IPR002885 (PROSITE_PROFILES); IPR002885 (PROSITE_PROFILES); IPR002885 (PROSITE_PROFILES); …	F:GO:0005515	F:protein binding
C.cajan_09938	Increased DNA methylation 1	2262	500	0	81.23	IPR001965 (SMART); IPR032308 (PFAM); IPR013083 (G3DSA:3.30.40.GENE3D); IPR013083 (G3DSA:3.30.40.GENE3D); IPR019787 (PFAM); mobidb-lite (MOBIDB_LITE); mobidb-lite (MOBIDB_LITE); mobidb-lite (MOBIDB_LITE); mobidb-lite (MOBIDB_LITE); PTHR47025:SF5 (PANTHER); PTHR47025 (PANTHER); IPR019787 (PROSITE_PROFILES); IPR011011 (SUPERFAMILY); IPR011011 (SUPERFAMILY)	no GO terms	no GO terms
C.cajan_09958		5115				IPR032682 (PFAM); IPR011989 (G3DSA:1.25.10.GENE3D); IPR011989 (G3DSA:1.25.10.GENE3D); PTHR23120:SF0 (PANTHER); PTHR23120 (PANTHER); IPR016024 (SUPERFAMILY); IPR016024 (SUPERFAMILY)	no GO terms	no GO terms
C.cajan_09965	phosphatidylinositol 4-phosphate 5-kinase 9	2388	500	0	82.99	IPR003409 (SMART); IPR002498 (SMART); IPR003409 (PFAM); IPR017163 (PIRSF); G3DSA:2.20.110.10 (GENE3D); IPR027484 (G3DSA:3.30.800.GENE3D); G3DSA:3.30.810.10 (GENE3D); IPR002498 (PFAM); PTHR23086:SF95 (PANTHER); IPR023610 (PANTHER); PTHR23086:SF95 (PANTHER); IPR023610 (PANTHER); IPR002498 (PROSITE_PROFILES); cd17302 (CDD); SSF56104 (SUPERFAMILY); SSF82185 (SUPERFAMILY)	P:GO:0046488; F:GO:0005524; F:GO:0016307; F:GO:0016308	P:phosphatidylinositol metabolic process; F:ATP binding; F:phosphatidylinositol phosphate kinase activity; F:1-phosphatidylinositol-4-phosphate 5-kinase activity
C.cajan_10046	1,4-alpha-glucan-branching enzyme 1, chloroplastic/amyloplastic isoform X1	972	500	0	72.94	IPR013783 (G3DSA:2.60.40.GENE3D); IPR004193 (PFAM); PTHR43651:SF9 (PANTHER); IPR037439 (PANTHER); cd02854 (CDD); IPR014756 (SUPERFAMILY)	P:GO:0005975; P:GO:0005978; F:GO:0003844; F:GO:0004553	P:carbohydrate metabolic process; P:glycogen biosynthetic process; F:1,4-alpha-glucan branching enzyme activity; F:hydrolase activity, hydrolyzing O-glycosyl compounds
C.cajan_10067	uridine nucleosidase 1	1005	500	0	88.13	IPR001910 (PFAM); IPR036452 (G3DSA:3.90.245.GENE3D); PTHR12304:SF1 (PANTHER); IPR023186 (PANTHER); cd02650 (CDD); IPR036452 (SUPERFAMILY)	no GO terms	no GO terms
C.cajan_10078	cell division protein FtsZ homolog 2-1, chloroplastic	1029	500	0	94.55	IPR003008 (PRINTS); IPR018316 (SMART); IPR003008 (SMART); IPR037103 (G3DSA:3.30.1330.GENE3D); IPR003008 (PFAM); IPR000158 (TIGRFAM); IPR036525 (G3DSA:3.40.50.GENE3D); IPR024757 (PFAM); PTHR30314:SF18 (PANTHER); IPR045061 (PANTHER); IPR000158 (HAMAP); IPR000158 (CDD); IPR008280 (SUPERFAMILY); IPR036525 (SUPERFAMILY)	F:GO:0003924; F:GO:0005525	F:GTPase activity; F:GTP binding

## Sheet: Table S14
Table S14. Sequence similarity match using DELTA-BLAST
C.cajan_09900
Scientific Name	Max Score	Total Score	Query Cover	E value	Per. ident	Acc. Len	Accession	Description
Mucuna pruriens	1028	1187	1	0	76.22	777	RDY05063.1	Pentatricopeptide repeat-containing protein, mitochondrial [Mucuna pruriens]
Glycine soja	1014	1165	1	0	74.45	777	XP_028225954.1	pentatricopeptide repeat-containing protein At5g12100, mitochondrial-like [Glycine soja]
Glycine soja	1010	1162	1	0	74.3	777	KAG5043849.1	hypothetical protein JHK87_007764 [Glycine soja]
Glycine max	1009	1160	1	0	74.3	777	XP_003520679.1	pentatricopeptide repeat-containing protein At5g12100, mitochondrial [Glycine max]
Phaseolus vulgaris	989	1141	0.99	0	72.81	776	XP_007162847.1	hypothetical protein PHAVU_001G185900g [Phaseolus vulgaris]
Glycine max	970	1111	1	0	72.23	782	KAG5083905.1	hypothetical protein JHK84_053943 [Glycine max]
Abrus precatorius	970	1341	1	0	71.79	779	XP_027351737.1	pentatricopeptide repeat-containing protein At5g12100, mitochondrial [Abrus precatorius]
Glycine max	968	1114	1	0	72.23	782	KAG4928388.1	hypothetical protein JHK85_054874 [Glycine max]
Glycine soja	968	1114	1	0	72.23	782	KAG4916420.1	hypothetical protein JHK87_053977 [Glycine soja]
Glycine max	967	1109	1	0	72.08	782	KAG4913485.1	hypothetical protein JHK86_053918 [Glycine max]
Vigna radiata var. radiata	946	1100	1	0	69.75	778	XP_014494922.1	pentatricopeptide repeat-containing protein At5g12100, mitochondrial [Vigna radiata var. radiata]
Vigna unguiculata	943	1102	1	0	69.87	778	XP_027928991.1	pentatricopeptide repeat-containing protein At5g12100, mitochondrial [Vigna unguiculata]
Vigna unguiculata	943	1102	1	0	69.87	778	QCD98010.1	structure-specific endonuclease subunit SLX1 [Vigna unguiculata]
Vigna angularis	929	929	1	0	68.58	778	XP_017409923.1	PREDICTED: pentatricopeptide repeat-containing protein At5g12100, mitochondrial [Vigna angularis]
Vigna angularis	929	929	1	0	68.58	777	KOM29222.1	hypothetical protein LR48_Vigan641s001000 [Vigna angularis]
Spatholobus suberectus	918	1078	1	0	67.42	777	TKY62044.1	Pentatricopeptide repeat-containing protein mitochondrial [Spatholobus suberectus]
Glycine max	870	1022	0.99	0	75.04	677	KRH67836.1	hypothetical protein GLYMA_03G190300v4 [Glycine max]
Arachis duranensis	865	865	1	0	63.8	792	XP_015970386.1	pentatricopeptide repeat-containing protein At5g12100, mitochondrial [Arachis duranensis]
Arachis hypogaea	865	865	1	0	63.8	792	QHO46485.1	Pentatricopeptide repeat-containing protein [Arachis hypogaea]
Arachis ipaensis	863	863	1	0	63.5	792	XP_016208107.1	pentatricopeptide repeat-containing protein At5g12100, mitochondrial isoform X1 [Arachis ipaensis]
Cicer arietinum	862	1130	0.99	0	64.53	773	XP_004494138.1	pentatricopeptide repeat-containing protein At5g12100, mitochondrial [Cicer arietinum]
Glycine soja	858	1390	0.99	0	72.93	590	KHN18724.1	Pentatricopeptide repeat-containing protein, mitochondrial [Glycine soja]
Medicago truncatula	847	1385	0.99	0	62.41	776	XP_013450088.1	pentatricopeptide repeat-containing protein At5g12100, mitochondrial [Medicago truncatula]
Vigna angularis	796	1152	0.99	0	67.17	595	KAG2406142.1	uncharacterized protein HKW66_Vig0053980 [Vigna angularis]
Trifolium subterraneum	783	1475	0.98	0	63.68	685	GAU16021.1	hypothetical protein TSUD_338920 [Trifolium subterraneum]
Trifolium pratense	778	900	0.99	0	58.55	707	PNY15088.1	pentatricopeptide repeat-containing protein mitochondrial-like [Trifolium pratense]
Glycine soja	764	1595	0.99	0	68.19	546	KHN02264.1	Pentatricopeptide repeat-containing protein, mitochondrial [Glycine soja]
Prosopis alba	761	1078	0.99	0	57.21	823	XP_028778106.1	pentatricopeptide repeat-containing protein At5g12100, mitochondrial-like [Prosopis alba]
Prosopis alba	756	1075	0.99	0	56.91	823	XP_028797190.1	pentatricopeptide repeat-containing protein At5g12100, mitochondrial-like [Prosopis alba]
Arachis hypogaea	741	1131	0.99	0	62.84	710	XP_025605241.1	pentatricopeptide repeat-containing protein At5g12100, mitochondrial [Arachis hypogaea]
Senna tora	739	1070	0.99	0	55.21	900	KAF7818731.1	pentatricopeptide repeat-containing protein [Senna tora]
Arachis ipaensis	736	1057	0.99	0	62.5	710	XP_020960182.1	pentatricopeptide repeat-containing protein At5g12100, mitochondrial isoform X2 [Arachis ipaensis]
Lupinus albus	716	1651	1	0	58.87	931	KAE9621777.1	putative pentatricopeptide [Lupinus albus]
Lupinus angustifolius	709	1608	1	0	58.71	932	XP_019456897.1	PREDICTED: pentatricopeptide repeat-containing protein At5g12100, mitochondrial [Lupinus angustifolius]
Lupinus angustifolius	702	1591	1	0	58.71	833	OIW05119.1	hypothetical protein TanjilG_02592 [Lupinus angustifolius]
Trifolium subterraneum	676	1494	0.99	0	65.5	632	GAU16020.1	hypothetical protein TSUD_338910 [Trifolium subterraneum]
Glycine soja	655	1307	0.99	0	87.96	357	XP_028218946.1	pentatricopeptide repeat-containing protein At5g12100, mitochondrial-like [Glycine soja]
Glycine max	357	920	0.99	2e-116	60.68	409	XP_006604612.4	pentatricopeptide repeat-containing protein At5g12100, mitochondrial [Glycine max]
C.cajan_09938
Spatholobus suberectus	1191	1191	0.99	0	91.8	849	TKY62074.1	Increased DNA methylation 1 [Spatholobus suberectus]
Glycine max	1180	1180	0.99	0	90.49	844	XP_006604599.1	increased DNA methylation 1 [Glycine max]
Abrus precatorius	1167	1167	0.99	0	90.07	853	XP_027352520.1	uncharacterized protein LOC113863222 isoform X1 [Abrus precatorius]
Glycine soja	1167	1167	0.99	0	87.37	871	RZB48616.1	Increased DNA methylation 1 isoform B [Glycine soja]
Abrus precatorius	1161	1161	0.99	0	89.93	852	XP_027352521.1	uncharacterized protein LOC113863222 isoform X2 [Abrus precatorius]
Cicer arietinum	1126	1126	0.99	0	83.71	1023	XP_004494098.1	uncharacterized protein LOC101512705 [Cicer arietinum]
Prosopis alba	1082	1082	0.99	0	77.82	944	XP_028777154.1	uncharacterized protein LOC114733823 isoform X1 [Prosopis alba]
Prosopis alba	1082	1082	0.99	0	77.82	906	XP_028777158.1	increased DNA methylation 1-like isoform X4 [Prosopis alba]
Prosopis alba	1082	1082	0.99	0	77.66	943	XP_028777155.1	uncharacterized protein LOC114733823 isoform X2 [Prosopis alba]
Prosopis alba	1075	1075	0.99	0	77.63	940	XP_028777157.1	uncharacterized protein LOC114733823 isoform X3 [Prosopis alba]
Arachis duranensis	1070	1070	0.98	0	80.19	866	XP_015970158.1	increased DNA methylation 1 isoform X1 [Arachis duranensis]
Arachis ipaensis	1065	1065	0.97	0	80.41	864	XP_016182593.1	increased DNA methylation 1 isoform X1 [Arachis ipaensis]
Arachis hypogaea	1064	1064	0.98	0	79.23	875	RYR53383.1	hypothetical protein Ahy_A06g028453 isoform A [Arachis hypogaea]
Arachis hypogaea	1061	1061	0.97	0	79.57	873	XP_025657588.1	increased DNA methylation 1 isoform X1 [Arachis hypogaea]
Medicago truncatula	1059	1059	0.99	0	79.76	957	XP_003625728.2	uncharacterized protein LOC11427165 [Medicago truncatula]
Mucuna pruriens	1009	1009	0.99	0	74.06	1296	RDY10177.1	putative pectinesterase 15 [Mucuna pruriens]
Arachis hypogaea	1009	1009	0.94	0	79.28	852	RYR53382.1	hypothetical protein Ahy_A06g028453 isoform C [Arachis hypogaea]
Arachis hypogaea	999	999	0.98	0	73.7	892	RYR53378.1	hypothetical protein Ahy_A06g028453 isoform B [Arachis hypogaea]
Arachis duranensis	996	996	0.98	0	75.34	831	XP_020980296.1	increased DNA methylation 1 isoform X2 [Arachis duranensis]
Spatholobus suberectus	993	993	0.98	0	74.63	797	TKY53008.1	Increased DNA methylation 1 [Spatholobus suberectus]
Arachis ipaensis	990	990	0.97	0	75.37	829	XP_020970754.1	increased DNA methylation 1 isoform X2 [Arachis ipaensis]
Abrus precatorius	990	990	0.99	0	73.77	754	XP_027365293.1	uncharacterized protein LOC113872165 [Abrus precatorius]
Arachis duranensis	984	984	0.91	0	80.38	694	XP_020980300.1	increased DNA methylation 1 isoform X5 [Arachis duranensis]
Arachis ipaensis	978	978	0.91	0	80.12	693	XP_020970757.1	increased DNA methylation 1 isoform X5 [Arachis ipaensis]
Arachis hypogaea	974	974	0.98	0	71.68	877	XP_025635050.1	increased DNA methylation 1-like [Arachis hypogaea]
Glycine max	967	967	0.96	0	72.71	788	XP_040864055.1	uncharacterized protein LOC100816654 [Glycine max]
Glycine soja	967	967	0.96	0	72.71	787	XP_028197555.1	uncharacterized protein LOC114382378 [Glycine soja]
Glycine soja	966	966	0.96	0	77.82	1110	KHN02285.1	Putative pectinesterase 15 [Glycine soja]
Glycine max	966	966	0.96	0	77.82	1110	KAG4913459.1	hypothetical protein JHK86_053892 [Glycine max]
Glycine max	965	965	0.96	0	77.82	1110	KAG4928361.1	hypothetical protein JHK85_054847 [Glycine max]
Glycine soja	965	965	0.96	0	77.82	1110	KAG4916395.1	hypothetical protein JHK87_053952 [Glycine soja]
Glycine max	962	962	0.95	0	73.55	780	XP_006588807.1	uncharacterized protein LOC100798276 [Glycine max]
Glycine soja	960	960	0.95	0	73.41	780	XP_028185647.1	uncharacterized protein LOC114372344 [Glycine soja]
Lupinus angustifolius	959	959	0.97	0	71.76	790	XP_019443089.1	PREDICTED: increased DNA methylation 1 isoform X2 [Lupinus angustifolius]
Cicer arietinum	959	959	0.95	0	72.34	793	XP_004516957.1	increased DNA methylation 1-like [Cicer arietinum]
Glycine soja	955	955	0.95	0	72.8	786	RZB85976.1	Increased DNA methylation 1 isoform B [Glycine soja]
Glycine soja	952	952	0.95	0	73.41	726	KHN36451.1	Chromodomain-helicase-DNA-binding protein 4 [Glycine soja]
Vigna unguiculata	949	949	0.96	0	71.86	805	QCE05863.1	autoimmune regulator [Vigna unguiculata]
Vigna radiata var. radiata	942	942	0.97	0	71.64	781	XP_014514224.1	uncharacterized protein LOC106772366 [Vigna radiata var. radiata]
Vigna unguiculata	941	941	0.96	0	72.39	782	XP_027936627.1	uncharacterized protein LOC114191576 [Vigna unguiculata]
Abrus precatorius	939	939	0.84	0	89.42	743	XP_027352522.1	uncharacterized protein LOC113863222 isoform X3 [Abrus precatorius]
Vigna angularis	938	938	0.96	0	71.51	780	XP_017406598.1	PREDICTED: uncharacterized protein LOC108319821 [Vigna angularis]
Phaseolus vulgaris	934	934	0.96	0	72.5	789	XP_007145291.1	hypothetical protein PHAVU_007G226700g [Phaseolus vulgaris]
Lupinus albus	933	933	0.95	0	70.21	825	KAE9612338.1	putative histone acetyltransferase chromatin regulator PHD family [Lupinus albus]
Mucuna pruriens	933	933	0.96	0	72.5	771	RDX93310.1	Increased DNA methylation 1 [Mucuna pruriens]
Lupinus angustifolius	932	932	0.97	0	68.87	821	XP_019443088.1	PREDICTED: increased DNA methylation 1 isoform X1 [Lupinus angustifolius]
Arachis hypogaea	914	972	0.94	0	74.23	791	RYR53380.1	hypothetical protein Ahy_A06g028453 isoform F [Arachis hypogaea]
Medicago truncatula	912	912	0.95	0	71.88	812	XP_013468083.1	uncharacterized protein LOC25483909 [Medicago truncatula]
Glycine max	905	959	0.95	0	70.51	768	KAG4996270.1	hypothetical protein JHK85_027709 [Glycine max]
Arachis hypogaea	905	905	0.94	0	73.71	810	RYR53381.1	hypothetical protein Ahy_A06g028453 isoform E [Arachis hypogaea]
Glycine soja	898	898	0.96	0	67.29	797	KAG4959579.1	hypothetical protein JHK87_036212 [Glycine soja]
Vigna angularis var. angularis	892	892	0.96	0	69.45	754	BAT96047.1	hypothetical protein VIGAN_08291700 [Vigna angularis var. angularis]
Trifolium subterraneum	887	887	0.9	0	72.25	784	GAU41927.1	hypothetical protein TSUD_25680 [Trifolium subterraneum]
Arachis duranensis	876	942	0.92	0	81.11	677	XP_020980301.1	increased DNA methylation 1 isoform X6 [Arachis duranensis]
Glycine max	874	874	0.92	0	69.53	943	KAG4970599.1	hypothetical protein JHK85_037020 [Glycine max]
Arachis ipaensis	867	867	0.98	0	65.91	841	XP_016184813.1	uncharacterized protein LOC107626447 [Arachis ipaensis]
Arachis hypogaea	840	896	0.86	0	74.65	734	QHO46397.1	Increased DNA methylation [Arachis hypogaea]
Arachis duranensis	820	887	0.81	0	84.12	672	XP_015970159.1	increased DNA methylation 1 isoform X7 [Arachis duranensis]
Arachis hypogaea	803	803	0.83	0	71.36	765	QHO26051.1	Increased DNA methylation [Arachis hypogaea]
Arachis duranensis	799	799	0.78	0	79.43	716	XP_020980298.1	uncharacterized protein LOC107493601 isoform X4 [Arachis duranensis]
Trifolium pratense	792	856	0.84	0	80.18	527	PNY11977.1	chromodomain helicase DNA binding protein [Trifolium pratense]
Senna tora	789	858	0.97	0	59.84	1301	KAF7804386.1	putative pectinesterase 15 [Senna tora]
Arachis ipaensis	786	786	0.77	0	79.01	714	XP_020970756.1	uncharacterized protein LOC107624651 isoform X4 [Arachis ipaensis]
Glycine soja	778	778	0.81	0	71.45	675	RZB72595.1	Increased DNA methylation 1 isoform B [Glycine soja]
Trifolium subterraneum	771	835	0.72	0	87.61	471	GAU45144.1	hypothetical protein TSUD_338480 [Trifolium subterraneum]
Trifolium pratense	769	769	0.79	0	73	970	PNY09829.1	cytochrome p450 86b1-like protein [Trifolium pratense]
Arachis duranensis	761	824	0.93	0	72.18	572	XP_015951524.1	increased DNA methylation 1 isoform X1 [Arachis duranensis]
Arachis hypogaea	735	801	0.73	0	80.46	483	RYR53377.1	hypothetical protein Ahy_A06g028453 isoform H [Arachis hypogaea]
Medicago truncatula	729	729	0.8	0	70.94	700	KEH42119.1	RING/FYVE/PHD zinc finger protein [Medicago truncatula]
Senna tora	726	726	0.77	0	69.65	689	KAF7818694.1	increased DNA methylation 1-like isoform X2 [Senna tora]
Senna tora	725	725	0.94	0	52.71	966	KAF7805653.1	autoimmune regulator [Senna tora]
Arachis duranensis	706	769	0.84	0	76.65	487	XP_015951525.1	increased DNA methylation 1 isoform X2 [Arachis duranensis]
Prosopis alba	702	702	0.94	0	52.28	973	XP_028808156.1	uncharacterized protein LOC114762754 isoform X1 [Prosopis alba]
Prosopis alba	701	823	0.98	0	52.22	967	XP_028808157.1	uncharacterized protein LOC114762754 isoform X2 [Prosopis alba]
Arachis hypogaea	699	755	0.63	0	86.95	435	XP_025605177.1	increased DNA methylation 1 isoform X1 [Arachis hypogaea]
Abrus precatorius	689	813	0.95	0	52.55	916	XP_027343821.1	uncharacterized protein LOC113856269 isoform X2 [Abrus precatorius]
Abrus precatorius	685	806	0.95	0	52.48	917	XP_027343820.1	uncharacterized protein LOC113856269 isoform X1 [Abrus precatorius]
Lupinus angustifolius	684	806	0.97	0	51.66	929	XP_019448795.1	PREDICTED: uncharacterized protein LOC109351691 [Lupinus angustifolius]
Lupinus albus	671	792	0.98	0	50.83	939	KAE9616715.1	putative histone acetyltransferase chromatin regulator PHD family [Lupinus albus]
Vigna unguiculata	670	670	0.93	0	50.14	1002	XP_027927312.1	uncharacterized protein LOC114184228 [Vigna unguiculata]
Abrus precatorius	669	669	0.96	0	49.86	862	XP_027348247.1	uncharacterized protein LOC113859749 [Abrus precatorius]
Phaseolus vulgaris	666	666	0.93	0	50.28	1026	XP_007150136.1	hypothetical protein PHAVU_005G129800g [Phaseolus vulgaris]
Abrus precatorius	664	728	0.92	0	51.63	909	XP_027343822.1	uncharacterized protein LOC113856269 isoform X3 [Abrus precatorius]
C.cajan_09958
Abrus precatorius	3011	3011	0.99	0	94.37	1718	XP_027349522.1	protein SHOOT GRAVITROPISM 6 isoform X1 [Abrus precatorius]
Glycine max	2992	2992	1	0	94.07	1710	XP_006604593.1	protein SHOOT GRAVITROPISM 6 isoform X1 [Glycine max]
Glycine soja	2985	2985	1	0	93.63	1718	RZB48605.1	Protein SHOOT GRAVITROPISM 6 isoform C [Glycine soja]
Glycine soja	2975	2975	0.99	0	94.04	1751	RZB48604.1	Protein SHOOT GRAVITROPISM 6 isoform B [Glycine soja]
Vigna unguiculata	2969	2969	1	0	92.66	1703	QCD97964.1	Armadillo-type fold [Vigna unguiculata]
Vigna unguiculata	2968	2968	1	0	92.66	1703	XP_027903949.1	protein SHOOT GRAVITROPISM 6 isoform X3 [Vigna unguiculata]
Abrus precatorius	2967	2967	0.99	0	93.37	1701	XP_027349523.1	protein SHOOT GRAVITROPISM 6 isoform X2 [Abrus precatorius]
Vigna radiata var. radiata	2963	2963	1	0	92.43	1713	XP_022634963.1	protein SHOOT GRAVITROPISM 6 isoform X5 [Vigna radiata var. radiata]
Vigna radiata var. radiata	2963	2963	1	0	92.43	1703	XP_014495561.1	protein SHOOT GRAVITROPISM 6 isoform X9 [Vigna radiata var. radiata]
Vigna unguiculata	2962	2962	1	0	92.39	1708	XP_027903930.1	protein SHOOT GRAVITROPISM 6 isoform X1 [Vigna unguiculata]
Vigna angularis	2961	2961	1	0	92.43	1713	XP_017410001.1	PREDICTED: protein SHOOT GRAVITROPISM 6 isoform X1 [Vigna angularis]
Vigna angularis	2961	2961	1	0	92.43	1703	XP_017410002.1	PREDICTED: protein SHOOT GRAVITROPISM 6 isoform X2 [Vigna angularis]
Vigna radiata var. radiata	2959	2959	1	0	92.31	1713	XP_022634962.1	protein SHOOT GRAVITROPISM 6 isoform X4 [Vigna radiata var. radiata]
Vigna radiata var. radiata	2957	2957	1	0	92.16	1718	XP_022634960.1	protein SHOOT GRAVITROPISM 6 isoform X2 [Vigna radiata var. radiata]
Vigna unguiculata	2956	2956	1	0	92.33	1707	XP_027903941.1	protein SHOOT GRAVITROPISM 6 isoform X2 [Vigna unguiculata]
Vigna radiata var. radiata	2953	2953	1	0	92.04	1708	XP_022634964.1	protein SHOOT GRAVITROPISM 6 isoform X6 [Vigna radiata var. radiata]
Vigna radiata var. radiata	2953	2953	1	0	92.04	1718	XP_022634958.1	protein SHOOT GRAVITROPISM 6 isoform X1 [Vigna radiata var. radiata]
Vigna radiata var. radiata	2947	2947	1	0	91.98	1717	XP_022634961.1	protein SHOOT GRAVITROPISM 6 isoform X3 [Vigna radiata var. radiata]
Vigna angularis	2904	2904	1	0	91.26	1693	XP_017410003.1	PREDICTED: protein SHOOT GRAVITROPISM 6 isoform X3 [Vigna angularis]
Abrus precatorius	2871	2871	0.95	0	94.24	1639	XP_027349524.1	protein SHOOT GRAVITROPISM 6 isoform X3 [Abrus precatorius]
Glycine soja	2862	2862	0.99	0	91.62	1755	KHN02293.1	HEAT repeat-containing protein 7A like [Glycine soja]
Cicer arietinum	2841	2841	0.99	0	89.36	1710	XP_004494015.1	protein SHOOT GRAVITROPISM 6-like isoform X1 [Cicer arietinum]
Cicer arietinum	2828	2828	0.99	0	89.26	1703	XP_012569596.2	protein SHOOT GRAVITROPISM 6-like isoform X2 [Cicer arietinum]
Abrus precatorius	2824	2824	0.94	0	94.22	1591	XP_027349525.1	protein SHOOT GRAVITROPISM 6 isoform X4 [Abrus precatorius]
Lupinus albus	2822	2822	0.99	0	88.59	1705	KAE9590890.1	hypothetical protein Lalb_Chr20g0112381 [Lupinus albus]
Cicer arietinum	2805	2805	0.99	0	86.7	1753	XP_027188089.1	protein SHOOT GRAVITROPISM 6-like isoform X1 [Cicer arietinum]
Glycine max	2805	2805	0.94	0	93.91	1583	XP_006604594.1	protein SHOOT GRAVITROPISM 6 isoform X2 [Glycine max]
Medicago truncatula	2801	2801	0.99	0	88.89	1714	XP_003625712.2	protein SHOOT GRAVITROPISM 6 isoform X1 [Medicago truncatula]
Lupinus angustifolius	2798	2798	0.99	0	88.42	1706	XP_019425604.1	PREDICTED: protein SHOOT GRAVITROPISM 6 isoform X4 [Lupinus angustifolius]
Arachis hypogaea	2798	2798	1	0	87.68	1716	XP_025605204.1	protein SHOOT GRAVITROPISM 6 isoform X1 [Arachis hypogaea]
Lupinus angustifolius	2794	2794	0.99	0	88.02	1708	XP_019425603.1	PREDICTED: protein SHOOT GRAVITROPISM 6 isoform X3 [Lupinus angustifolius]
Medicago truncatula	2793	2793	0.99	0	88.32	1725	RHN48555.1	hypothetical protein MtrunA17_Chr7g0265031 [Medicago truncatula]
Lupinus angustifolius	2792	2792	0.99	0	88.16	1711	XP_019425602.1	PREDICTED: protein SHOOT GRAVITROPISM 6 isoform X2 [Lupinus angustifolius]
Lupinus angustifolius	2788	2788	0.99	0	87.76	1713	XP_019425601.1	PREDICTED: protein SHOOT GRAVITROPISM 6 isoform X1 [Lupinus angustifolius]
Arachis ipaensis	2783	2783	1	0	87.85	1716	XP_016208039.1	protein SHOOT GRAVITROPISM 6 isoform X1 [Arachis ipaensis]
Arachis ipaensis	2777	2777	1	0	87.79	1715	XP_020960151.1	protein SHOOT GRAVITROPISM 6 isoform X2 [Arachis ipaensis]
Arachis hypogaea	2739	2739	0.98	0	87.62	1653	XP_025605205.1	protein SHOOT GRAVITROPISM 6 isoform X2 [Arachis hypogaea]
Lupinus angustifolius	2729	2729	0.97	0	87.77	1650	XP_019425605.1	PREDICTED: protein SHOOT GRAVITROPISM 6 isoform X5 [Lupinus angustifolius]
Arachis ipaensis	2724	2724	0.98	0	87.8	1653	XP_020960152.1	protein SHOOT GRAVITROPISM 6 isoform X3 [Arachis ipaensis]
Vigna unguiculata	2717	2717	0.92	0	92.16	1550	XP_027903959.1	protein SHOOT GRAVITROPISM 6 isoform X4 [Vigna unguiculata]
Vigna radiata var. radiata	2700	2700	1	0	86.44	1643	XP_022634965.1	protein SHOOT GRAVITROPISM 6 isoform X7 [Vigna radiata var. radiata]
Prosopis alba	2654	2654	1	0	82.34	1727	XP_028789957.1	protein SHOOT GRAVITROPISM 6-like [Prosopis alba]
Arachis hypogaea	2645	2645	1	0	84.86	1658	RYR03645.1	hypothetical protein Ahy_B06g082747 isoform B [Arachis hypogaea]
Prosopis alba	2638	2638	0.99	0	80.77	1741	XP_028777133.1	protein SHOOT GRAVITROPISM 6-like isoform X4 [Prosopis alba]
Prosopis alba	2638	2638	0.99	0	82.24	1715	XP_028777134.1	protein SHOOT GRAVITROPISM 6-like isoform X5 [Prosopis alba]
Arachis hypogaea	2629	2629	1	0	84.1	1647	RYR03647.1	hypothetical protein Ahy_B06g082747 isoform C [Arachis hypogaea]
Arachis duranensis	2628	2628	0.94	0	87.75	1589	XP_020980368.1	protein SHOOT GRAVITROPISM 6 isoform X1 [Arachis duranensis]
Arachis hypogaea	2627	2627	0.94	0	87.62	1589	XP_025605206.1	protein SHOOT GRAVITROPISM 6 isoform X3 [Arachis hypogaea]
Prosopis alba	2626	2626	0.99	0	80.76	1746	XP_028777131.1	protein SHOOT GRAVITROPISM 6-like isoform X2 [Prosopis alba]
Arachis duranensis	2622	2622	0.94	0	87.69	1588	XP_020980369.1	protein SHOOT GRAVITROPISM 6 isoform X2 [Arachis duranensis]
Prosopis alba	2621	2621	0.99	0	80.72	1747	XP_028777130.1	protein SHOOT GRAVITROPISM 6-like isoform X1 [Prosopis alba]
Lupinus angustifolius	2618	2618	0.99	0	82.02	1700	OIV92177.1	hypothetical protein TanjilG_30818 [Lupinus angustifolius]
Prosopis alba	2612	2612	0.99	0	80.6	1745	XP_028777132.1	protein SHOOT GRAVITROPISM 6-like isoform X3 [Prosopis alba]
Arachis ipaensis	2612	2612	0.94	0	87.81	1589	XP_020960153.1	protein SHOOT GRAVITROPISM 6 isoform X4 [Arachis ipaensis]
Abrus precatorius	2610	2610	0.87	0	94.96	1491	XP_027349526.1	protein SHOOT GRAVITROPISM 6 isoform X5 [Abrus precatorius]
Arachis hypogaea	2590	2590	1	0	78.72	1721	RYR03646.1	hypothetical protein Ahy_B06g082747 isoform A [Arachis hypogaea]
Abrus precatorius	2578	2578	0.86	0	95.1	1470	XP_027349527.1	protein SHOOT GRAVITROPISM 6 isoform X6 [Abrus precatorius]
Glycine max	2565	2565	0.86	0	94.96	1462	XP_014627235.1	protein SHOOT GRAVITROPISM 6 isoform X3 [Glycine max]
Mucuna pruriens	2544	2544	0.81	0	91.86	1426	RDX96367.1	Protein SHOOT GRAVITROPISM 6 [Mucuna pruriens]
Vigna unguiculata	2537	2537	0.86	0	93.21	1460	XP_027903971.1	protein SHOOT GRAVITROPISM 6 isoform X5 [Vigna unguiculata]
Vigna radiata var. radiata	2528	2528	0.86	0	92.8	1460	XP_022634966.1	protein SHOOT GRAVITROPISM 6 isoform X8 [Vigna radiata var. radiata]
Cicer arietinum	2516	2516	0.83	0	86.43	1491	XP_027188091.1	protein SHOOT GRAVITROPISM 6-like isoform X4 [Cicer arietinum]
Arachis hypogaea	2510	2510	0.88	0	88.14	1518	XP_025605207.1	protein SHOOT GRAVITROPISM 6 isoform X4 [Arachis hypogaea]
Medicago truncatula	2508	2508	0.83	0	88.97	1451	XP_039683678.1	protein SHOOT GRAVITROPISM 6 isoform X3 [Medicago truncatula]
Arachis ipaensis	2493	2493	0.87	0	88.53	1521	XP_020960154.1	protein SHOOT GRAVITROPISM 6 isoform X5 [Arachis ipaensis]
Arachis ipaensis	2493	2493	0.88	0	88.13	1508	XP_020960155.1	protein SHOOT GRAVITROPISM 6 isoform X6 [Arachis ipaensis]
Arachis hypogaea	2493	2493	0.88	0	88.21	1518	XP_025657687.1	protein SHOOT GRAVITROPISM 6 isoform X6 [Arachis hypogaea]
Arachis duranensis	2492	2492	0.94	0	84.64	1537	XP_020980370.1	protein SHOOT GRAVITROPISM 6 isoform X3 [Arachis duranensis]
Glycine max	2476	2620	1	0	84.24	2137	KAG4928351.1	hypothetical protein JHK85_054837 [Glycine max]
Glycine max	2476	2619	1	0	84.34	2147	KAG4913449.1	hypothetical protein JHK86_053882 [Glycine max]
Arachis hypogaea	2476	2476	0.83	0	88.14	1451	XP_025605209.1	protein SHOOT GRAVITROPISM 6 isoform X6 [Arachis hypogaea]
Arachis ipaensis	2458	2458	0.83	0	88.21	1451	XP_020960156.1	protein SHOOT GRAVITROPISM 6 isoform X8 [Arachis ipaensis]
Arachis ipaensis	2437	2437	0.81	0	88	1408	XP_016208042.1	protein SHOOT GRAVITROPISM 6 isoform X9 [Arachis ipaensis]
Glycine max	2421	2565	1	0	83.01	2132	KAG5083871.1	hypothetical protein JHK84_053909 [Glycine max]
Cicer arietinum	2405	2405	0.85	0	87.16	1505	XP_027188090.1	protein SHOOT GRAVITROPISM 6-like isoform X3 [Cicer arietinum]
Medicago truncatula	2403	2403	0.85	0	89.78	1466	XP_039683677.1	protein SHOOT GRAVITROPISM 6 isoform X2 [Medicago truncatula]
Arachis duranensis	2402	2402	0.86	0	88.49	1468	XP_015970368.1	protein SHOOT GRAVITROPISM 6 isoform X4 [Arachis duranensis]
Arachis hypogaea	2401	2401	0.86	0	88.35	1468	XP_025605208.1	protein SHOOT GRAVITROPISM 6 isoform X5 [Arachis hypogaea]
Arachis ipaensis	2386	2386	0.86	0	88.56	1468	XP_016208041.1	protein SHOOT GRAVITROPISM 6 isoform X7 [Arachis ipaensis]
Lupinus angustifolius	2376	2376	0.85	0	88.11	1465	XP_019425606.1	PREDICTED: protein SHOOT GRAVITROPISM 6 isoform X6 [Lupinus angustifolius]
Arachis duranensis	2340	2340	0.82	0	88.26	1391	XP_020980372.1	protein SHOOT GRAVITROPISM 6 isoform X6 [Arachis duranensis]
Arachis duranensis	2340	2340	0.81	0	88.6	1394	XP_020980371.1	protein SHOOT GRAVITROPISM 6 isoform X5 [Arachis duranensis]
Arachis duranensis	2305	2305	0.77	0	88.26	1324	XP_020980374.1	protein SHOOT GRAVITROPISM 6 isoform X8 [Arachis duranensis]
Phaseolus vulgaris	2267	2267	0.71	0	90.71	1228	XP_007162801.1	hypothetical protein PHAVU_001G1818000g [Phaseolus vulgaris]
Arachis duranensis	2155	2155	0.78	0	88.27	1331	XP_020980373.1	protein SHOOT GRAVITROPISM 6 isoform X7 [Arachis duranensis]
Arachis hypogaea	2154	2154	0.78	0	88.12	1331	XP_025605211.1	protein SHOOT GRAVITROPISM 6 isoform X7 [Arachis hypogaea]
Prosopis alba	2132	2132	0.82	0	80.24	1447	XP_028777135.1	protein SHOOT GRAVITROPISM 6-like isoform X6 [Prosopis alba]
Senna tora	2107	3235	0.94	0	81.35	2357	KAF7804391.1	protein SHOOT GRAVITROPISM 6 isoform X1 [Senna tora]
Arachis duranensis	2100	2100	0.76	0	87.93	1319	XP_020980375.1	protein SHOOT GRAVITROPISM 6 isoform X9 [Arachis duranensis]
Cicer arietinum	2042	2042	0.73	0	90.49	1245	XP_027188821.1	protein SHOOT GRAVITROPISM 6-like isoform X2 [Cicer arietinum]
Spatholobus suberectus	1909	1909	0.65	0	95.87	1113	TKY62092.1	SHOOT GRAVITROPISM 6 protein [Spatholobus suberectus]
Lupinus albus	1599	2788	0.99	0	85.29	1809	KAF1881424.1	hypothetical protein Lal_00023460 [Lupinus albus]
Glycine soja	1395	2416	0.94	0	80	2006	KAG4916386.1	hypothetical protein JHK87_053943 [Glycine soja]
Trifolium subterraneum	1203	2274	0.81	0	72.6	1550	GAU20349.1	hypothetical protein TSUD_338310 [Trifolium subterraneum]
Spatholobus suberectus	1127	1127	0.34	0	92.53	595	TKY62093.1	SHOOT GRAVITROPISM 6 protein [Spatholobus suberectus]
Vigna angularis	1122	1122	0.34	0	95.38	597	KOM29267.1	hypothetical protein LR48_Vigan641s005500 [Vigna angularis]
Vigna angularis	654	654	0.2	0	88.98	369	KOM29268.1	hypothetical protein LR48_Vigan641s005600 [Vigna angularis]
C.cajan_09965
Glycine soja	1251	1251	0.99	0	89.47	832	RZC21377.1	Phosphatidylinositol 4-phosphate 5-kinase 9 isoform E [Glycine soja]
Glycine soja	1249	1249	0.99	0	89.47	818	XP_028225903.1	phosphatidylinositol 4-phosphate 5-kinase 9-like isoform X1 [Glycine soja]
Glycine max	1249	1249	0.99	0	89.6	818	XP_006577040.1	phosphatidylinositol 4-phosphate 5-kinase 9 [Glycine max]
Mucuna pruriens	1242	1242	0.99	0	88.01	835	RDX86524.1	Phosphatidylinositol 4-phosphate 5-kinase 9 [Mucuna pruriens]
Abrus precatorius	1237	1237	0.99	0	88.13	815	XP_027350703.1	phosphatidylinositol 4-phosphate 5-kinase 9-like [Abrus precatorius]
Vigna unguiculata	1236	1236	0.99	0	89.45	816	XP_027926978.1	phosphatidylinositol 4-phosphate 5-kinase 9-like [Vigna unguiculata]
Phaseolus vulgaris	1232	1232	0.99	0	89.08	815	XP_007162796.1	hypothetical protein PHAVU_001G181400g [Phaseolus vulgaris]
Vigna angularis	1224	1224	0.99	0	89.33	817	XP_017410059.1	PREDICTED: phosphatidylinositol 4-phosphate 5-kinase 9-like [Vigna angularis]
Vigna radiata var. radiata	1220	1220	0.99	0	89.08	817	XP_022634740.1	phosphatidylinositol 4-phosphate 5-kinase 9 [Vigna radiata var. radiata]
Spatholobus suberectus	1161	1161	0.99	0	80.89	830	TKY52992.1	Phosphatidylinositol 4-phosphate 5-kinase 9 [Spatholobus suberectus]
Lupinus angustifolius	1158	1158	0.99	0	82.77	803	XP_019455414.1	PREDICTED: phosphatidylinositol 4-phosphate 5-kinase 9-like isoform X2 [Lupinus angustifolius]
Prosopis alba	1157	1157	0.99	0	81.25	831	XP_028789959.1	phosphatidylinositol 4-phosphate 5-kinase 9 isoform X1 [Prosopis alba]
Arachis hypogaea	1155	1155	0.99	0	83.48	825	RYR03627.1	hypothetical protein Ahy_B06g082699 isoform D [Arachis hypogaea]
Arachis ipaensis	1155	1155	0.99	0	83.48	824	XP_016208053.1	phosphatidylinositol 4-phosphate 5-kinase 9 isoform X1 [Arachis ipaensis]
Lupinus angustifolius	1154	1154	0.99	0	81.67	804	XP_019455411.1	PREDICTED: phosphatidylinositol 4-phosphate 5-kinase 9-like isoform X1 [Lupinus angustifolius]
Lupinus angustifolius	1151	1151	0.99	0	82.9	806	XP_019444302.1	PREDICTED: phosphatidylinositol 4-phosphate 5-kinase 9-like [Lupinus angustifolius]
Arachis hypogaea	1151	1151	0.99	0	82.4	825	XP_025657658.1	phosphatidylinositol 4-phosphate 5-kinase 9 isoform X1 [Arachis hypogaea]
Abrus precatorius	1150	1150	0.99	0	80.65	832	XP_027364243.1	phosphatidylinositol 4-phosphate 5-kinase 9 isoform X1 [Abrus precatorius]
Lupinus albus	1150	1150	0.99	0	82.4	803	KAE9621798.1	putative 1-phosphatidylinositol-4-phosphate 5-kinase [Lupinus albus]
Arachis hypogaea	1150	1150	0.99	0	83.15	816	XP_025605188.1	phosphatidylinositol 4-phosphate 5-kinase 9 [Arachis hypogaea]
Mucuna pruriens	1149	1149	0.99	0	79.69	842	RDX76652.1	Phosphatidylinositol 4-phosphate 5-kinase 9 [Mucuna pruriens]
Lupinus albus	1147	1147	0.99	0	83.25	805	KAE9585431.1	putative 1-phosphatidylinositol-4-phosphate 5-kinase [Lupinus albus]
Arachis hypogaea	1145	1145	0.99	0	80.05	826	XP_025635058.1	phosphatidylinositol 4-phosphate 5-kinase 9-like [Arachis hypogaea]
Vigna angularis	1142	1142	0.99	0	79.57	824	XP_017414706.1	PREDICTED: phosphatidylinositol 4-phosphate 5-kinase 9 [Vigna angularis]
Glycine max	1140	1140	0.99	0	79.45	824	XP_003535198.1	phosphatidylinositol 4-phosphate 5-kinase 9 isoform X1 [Glycine max]
Vigna radiata var. radiata	1139	1139	0.99	0	79.45	824	XP_014492724.1	phosphatidylinositol 4-phosphate 5-kinase 9 isoform X1 [Vigna radiata var. radiata]
Vigna unguiculata	1137	1137	0.99	0	79.21	824	XP_027933963.1	phosphatidylinositol 4-phosphate 5-kinase 9 isoform X1 [Vigna unguiculata]
Phaseolus vulgaris	1136	1136	0.99	0	79.25	821	XP_007144386.1	hypothetical protein PHAVU_007G152000g [Phaseolus vulgaris]
Glycine max	1133	1133	0.88	0	89.93	770	KAG4393878.1	hypothetical protein GLYMA_03G186300v4 [Glycine max]
Glycine soja	1132	1132	0.88	0	89.56	732	XP_028225904.1	phosphatidylinositol 4-phosphate 5-kinase 9-like isoform X2 [Glycine soja]
Glycine max	1130	1130	0.88	0	89.89	722	KAG5055601.1	hypothetical protein JHK85_008111 [Glycine max]
Glycine max	1129	1129	0.99	0	75.78	855	KAG4397047.1	hypothetical protein GLYMA_10G060000v4 [Glycine max]
Glycine max	1128	1128	0.99	0	79.21	822	XP_003542542.1	phosphatidylinositol 4-phosphate 5-kinase 9 [Glycine max]
Glycine max	1121	1121	0.99	0	77.9	836	KAG5113016.1	hypothetical protein JHK82_036285 [Glycine max]
Glycine max	1121	1121	0.99	0	77.9	836	KAG4970594.1	hypothetical protein JHK85_037015 [Glycine max]
Lupinus albus	1119	1119	0.98	0	80.02	829	KAE9590019.1	putative 1-phosphatidylinositol-4-phosphate 5-kinase [Lupinus albus]
Arachis hypogaea	1115	1115	0.99	0	81.53	810	RYR03629.1	hypothetical protein Ahy_B06g082699 isoform A [Arachis hypogaea]
Trifolium pratense	1115	1115	0.99	0	77.72	816	PNY05985.1	phosphatidylinositol-4-phosphate 5-kinase 9-like protein [Trifolium pratense]
Cicer arietinum	1114	1114	0.99	0	79.61	829	XP_012567662.1	phosphatidylinositol 4-phosphate 5-kinase 9 isoform X1 [Cicer arietinum]
Medicago truncatula	1109	1109	0.99	0	78.21	821	XP_013468112.1	phosphatidylinositol 4-phosphate 5-kinase 9 [Medicago truncatula]
Lupinus angustifolius	1108	1108	0.99	0	79.25	829	XP_019461020.1	PREDICTED: phosphatidylinositol 4-phosphate 5-kinase 9-like [Lupinus angustifolius]
Trifolium subterraneum	1106	1106	0.99	0	74.73	838	GAU45886.1	hypothetical protein TSUD_401100 [Trifolium subterraneum]
Arachis ipaensis	1104	1104	0.99	0	77.87	807	XP_016184820.1	phosphatidylinositol 4-phosphate 5-kinase 9 [Arachis ipaensis]
Lupinus angustifolius	1096	1096	0.99	0	76.93	854	OIW01592.1	hypothetical protein TanjilG_08773 [Lupinus angustifolius]
Spatholobus suberectus	1093	1270	0.96	0	90.37	728	TKY62098.1	Phosphatidylinositol 4-phosphate 5-kinase 9 [Spatholobus suberectus]
Arachis duranensis	1075	1075	0.99	0	75.7	813	XP_015951534.1	phosphatidylinositol 4-phosphate 5-kinase 9 [Arachis duranensis]
Abrus precatorius	1071	1071	0.99	0	76.32	795	XP_027364245.1	phosphatidylinositol 4-phosphate 5-kinase 9 isoform X2 [Abrus precatorius]
Vigna radiata var. radiata	1062	1062	0.99	0	75.24	787	XP_022633876.1	phosphatidylinositol 4-phosphate 5-kinase 9 isoform X2 [Vigna radiata var. radiata]
Abrus precatorius	1040	1183	0.96	0	83.06	739	XP_027364246.1	phosphatidylinositol 4-phosphate 5-kinase 9 isoform X3 [Abrus precatorius]
Glycine max	1029	1029	0.75	0	88.48	625	KAG4393877.1	hypothetical protein GLYMA_03G186300v4 [Glycine max]
Glycine soja	1027	1337	0.93	0	81.44	731	RZB85927.1	Phosphatidylinositol 4-phosphate 5-kinase 9 isoform C [Glycine soja]
Vigna unguiculata	1026	1333	0.93	0	81.57	731	XP_027933966.1	phosphatidylinositol 4-phosphate 5-kinase 9 isoform X2 [Vigna unguiculata]
Arachis duranensis	1025	1213	0.94	0	85.5	721	XP_020980393.1	phosphatidylinositol 4-phosphate 5-kinase 9-like isoform X1 [Arachis duranensis]
Glycine soja	1022	1334	0.93	0	81.57	729	RZB72589.1	Phosphatidylinositol 4-phosphate 5-kinase 9 isoform B [Glycine soja]
Arachis ipaensis	999	999	0.81	0	82.47	680	XP_016208057.1	phosphatidylinositol 4-phosphate 5-kinase 9 isoform X2 [Arachis ipaensis]
Arachis ipaensis	999	999	0.81	0	82.6	679	XP_020960140.1	phosphatidylinositol 4-phosphate 5-kinase 9 isoform X3 [Arachis ipaensis]
Prosopis alba	999	999	0.82	0	79.71	688	XP_028789960.1	phosphatidylinositol 4-phosphate 5-kinase 9 isoform X2 [Prosopis alba]
Cicer arietinum	988	988	0.88	0	78.35	740	XP_027187029.1	phosphatidylinositol 4-phosphate 5-kinase 9 isoform X2 [Cicer arietinum]
Glycine soja	980	980	0.81	0	78.43	679	XP_028185280.1	phosphatidylinositol 4-phosphate 5-kinase 9-like isoform X2 [Glycine soja]
Glycine soja	978	978	0.82	0	77.02	696	RZB85928.1	Phosphatidylinositol 4-phosphate 5-kinase 9 isoform D [Glycine soja]
Cicer arietinum	959	959	0.81	0	78.31	685	XP_027187030.1	phosphatidylinositol 4-phosphate 5-kinase 9 isoform X3 [Cicer arietinum]
Arachis duranensis	872	1058	0.76	0	85	577	XP_020980394.1	phosphatidylinositol 4-phosphate 5-kinase 9-like isoform X2 [Arachis duranensis]
Arachis duranensis	871	1058	0.76	0	85.15	576	XP_020980395.1	phosphatidylinositol 4-phosphate 5-kinase 9-like isoform X3 [Arachis duranensis]
Abrus precatorius	833	974	0.99	0	53.88	771	XP_027345963.1	phosphatidylinositol 4-phosphate 5-kinase 7-like isoform X1 [Abrus precatorius]
Glycine max	824	944	0.93	0	52.41	790	XP_040874075.1	phosphatidylinositol 4-phosphate 5-kinase 7 isoform X1 [Glycine max]
Glycine soja	823	943	0.93	0	52.81	776	XP_028243670.1	phosphatidylinositol 4-phosphate 5-kinase 7-like isoform X1 [Glycine soja]
Glycine soja	822	942	0.93	0	52.81	774	XP_028243671.1	phosphatidylinositol 4-phosphate 5-kinase 7-like isoform X2 [Glycine soja]
Glycine max	822	942	0.93	0	52.41	776	XP_003531303.1	phosphatidylinositol 4-phosphate 5-kinase 7 isoform X2 [Glycine max]
Glycine max	822	941	0.93	0	52.81	774	XP_006585224.1	phosphatidylinositol 4-phosphate 5-kinase 7 isoform X3 [Glycine max]
Arachis hypogaea	818	818	0.93	0	52.15	816	XP_029153108.1	phosphatidylinositol 4-phosphate 5-kinase 7 isoform X1 [Arachis hypogaea]
Arachis duranensis	815	815	0.94	0	52	775	XP_015957683.1	phosphatidylinositol 4-phosphate 5-kinase 7 [Arachis duranensis]
Arachis hypogaea	814	814	0.93	0	52.15	788	QHO03573.1	Phosphatidylinositol 4-phosphate 5-kinase [Arachis hypogaea]
Arachis ipaensis	813	813	0.94	0	51.87	775	XP_016190743.1	phosphatidylinositol 4-phosphate 5-kinase 7 [Arachis ipaensis]
Arachis hypogaea	813	813	0.93	0	52.15	770	XP_025691018.1	phosphatidylinositol 4-phosphate 5-kinase 7 isoform X3 [Arachis hypogaea]
Arachis hypogaea	813	813	0.93	0	52.02	829	RYR64605.1	hypothetical protein Ahy_A03g010680 isoform A [Arachis hypogaea]
Glycine soja	811	924	0.93	0	51.7	773	KHN06500.1	Phosphatidylinositol-4-phosphate 5-kinase 7 [Glycine soja]
Glycine soja	811	924	0.93	0	51.7	773	XP_028232988.1	phosphatidylinositol 4-phosphate 5-kinase 7-like [Glycine soja]
Mucuna pruriens	811	927	0.93	0	51.84	778	RDX95645.1	Phosphatidylinositol 4-phosphate 5-kinase 8 [Mucuna pruriens]
Glycine max	811	924	0.93	0	51.7	773	XP_006580229.1	phosphatidylinositol 4-phosphate 5-kinase 7 isoform X1 [Glycine max]
Vigna radiata var. radiata	811	987	0.93	0	51.31	774	XP_014510316.1	phosphatidylinositol 4-phosphate 5-kinase 7 isoform X1 [Vigna radiata var. radiata]
Vigna angularis var. angularis	807	944	0.93	0	51.84	774	BAT73498.1	hypothetical protein VIGAN_01099000 [Vigna angularis var. angularis]
Vigna unguiculata	806	942	0.93	0	52.44	774	XP_027918929.1	phosphatidylinositol 4-phosphate 5-kinase 7-like isoform X1 [Vigna unguiculata]
Lupinus albus	805	949	0.94	0	52.24	811	KAF1867610.1	hypothetical protein Lal_00050040 [Lupinus albus]
Phaseolus vulgaris	804	942	0.93	0	51.97	774	XP_007159587.1	hypothetical protein PHAVU_002G250000g [Phaseolus vulgaris]
Medicago truncatula	803	1006	0.93	0	51.46	767	XP_003629980.1	phosphatidylinositol 4-phosphate 5-kinase 7 isoform X1 [Medicago truncatula]
Vigna radiata var. radiata	803	987	0.93	0	51.95	753	XP_022639438.1	phosphatidylinositol 4-phosphate 5-kinase 7 isoform X2 [Vigna radiata var. radiata]
Glycine max	802	914	0.93	0	50.97	784	KRH59178.2	hypothetical protein GLYMA_05G169400v4 [Glycine max]
Vigna unguiculata	800	937	0.93	0	52.7	774	QCD84602.1	1-phosphatidylinositol-4-phosphate 5-kinase [Vigna unguiculata]
Lupinus albus	800	944	0.94	0	52.24	766	KAE9602897.1	putative 1-phosphatidylinositol-4-phosphate 5-kinase [Lupinus albus]
Medicago truncatula	800	1002	0.93	0	51.66	766	XP_039684774.1	phosphatidylinositol 4-phosphate 5-kinase 7 isoform X2 [Medicago truncatula]
Lupinus angustifolius	798	946	0.94	0	52.04	809	OIW19297.1	hypothetical protein TanjilG_20422 [Lupinus angustifolius]
Lupinus albus	798	798	0.94	0	52.34	771	KAE9610356.1	putative 1-phosphatidylinositol-4-phosphate 5-kinase [Lupinus albus]
Glycine max	797	918	0.9	0	52.76	905	KAG5015526.1	hypothetical protein JHK85_021662 [Glycine max]
Vigna unguiculata	797	934	0.93	0	52.46	753	XP_027918932.1	phosphatidylinositol 4-phosphate 5-kinase 7-like isoform X2 [Vigna unguiculata]
Senna tora	797	797	0.93	0	45.56	898	KAF7829869.1	phosphatidylinositol 4-phosphate 5-kinase 1-like [Senna tora]
Lupinus angustifolius	796	796	0.94	0	52	771	XP_019464554.1	PREDICTED: phosphatidylinositol 4-phosphate 5-kinase 8-like isoform X2 [Lupinus angustifolius]
Lupinus angustifolius	796	796	0.94	0	51.69	769	XP_019444003.1	PREDICTED: phosphatidylinositol 4-phosphate 5-kinase 7-like isoform X1 [Lupinus angustifolius]
Lupinus angustifolius	796	796	0.93	0	51.88	775	XP_019464553.1	PREDICTED: phosphatidylinositol 4-phosphate 5-kinase 7-like isoform X1 [Lupinus angustifolius]
Trifolium pratense	795	795	0.93	0	50.66	794	PNY15127.1	phosphatidylinositol-4-phosphate 5-kinase 8-like protein [Trifolium pratense]
Prosopis alba	794	936	0.93	0	51.38	794	XP_028800956.1	phosphatidylinositol 4-phosphate 5-kinase 7-like isoform X2 [Prosopis alba]
Prosopis alba	794	934	0.93	0	51.38	794	XP_028790562.1	LOW QUALITY PROTEIN: phosphatidylinositol 4-phosphate 5-kinase 7-like [Prosopis alba]
C.cajan_10046
Glycine soja	447	447	0.98	7e-151	88.71	803	RZB48691.1	1,4-alpha-glucan-branching enzyme 1, chloroplastic/amyloplastic isoform B [Glycine soja]
Glycine max	448	448	0.98	1e-150	88.71	870	KRG96156.1	hypothetical protein GLYMA_19G192800v4 [Glycine max]
Glycine soja	446	446	0.98	2e-150	87.77	812	RZC21466.1	1,4-alpha-glucan-branching enzyme 1, chloroplastic/amyloplastic isoform B [Glycine soja]
Glycine soja	446	446	0.98	3e-150	87.77	802	RZC21467.1	1,4-alpha-glucan-branching enzyme 1, chloroplastic/amyloplastic isoform C [Glycine soja]
Glycine max	445	445	0.98	3e-149	88.71	868	XP_003554420.1	1,4-alpha-glucan-branching enzyme 1, chloroplastic/amyloplastic [Glycine max]
Glycine max	442	442	0.98	2e-148	87.77	870	XP_003521449.1	1,4-alpha-glucan-branching enzyme 1, chloroplastic/amyloplastic isoform X1 [Glycine max]
Abrus precatorius	441	441	0.98	1e-147	79.87	881	XP_027353589.1	1,4-alpha-glucan-branching enzyme 1, chloroplastic/amyloplastic isoform X1 [Abrus precatorius]
Abrus precatorius	438	438	0.98	7e-147	79.87	850	XP_027353590.1	1,4-alpha-glucan-branching enzyme 1, chloroplastic/amyloplastic isoform X2 [Abrus precatorius]
Phaseolus vulgaris	437	437	0.98	4e-146	85.89	870	XP_007162866.1	hypothetical protein PHAVU_001G187600g [Phaseolus vulgaris]
Glycine max	436	436	0.98	6e-145	82.84	944	KAG5055660.1	hypothetical protein JHK85_008170 [Glycine max]
Glycine max	435	435	0.98	7e-145	82.84	915	KAG5072725.1	hypothetical protein JHK86_007936 [Glycine max]
Spatholobus suberectus	430	430	0.98	1e-143	88.71	861	TKY62021.1	1,4-alpha-glucan-branching enzyme 1 [Spatholobus suberectus]
Glycine soja	426	426	0.98	8e-141	79.71	991	KAG5043870.1	hypothetical protein JHK87_007785 [Glycine soja]
Phaseolus vulgaris	423	423	0.98	9e-141	86.52	870	BAA82348.2	starch branching enzyme [Phaseolus vulgaris]
Vigna angularis	419	419	0.98	1e-140	82.08	726	XP_017418634.1	PREDICTED: 1,4-alpha-glucan-branching enzyme 1, chloroplastic/amyloplastic-like [Vigna angularis]
Vigna unguiculata	420	420	0.98	8e-140	82.39	858	XP_027925318.1	1,4-alpha-glucan-branching enzyme 1, chloroplastic/amyloplastic isoform X1 [Vigna unguiculata]
Vigna radiata	418	418	0.98	5e-139	82.08	856	NP_001304251.1	1,4-alpha-glucan-branching enzyme 1, chloroplastic/amyloplastic-like [Vigna radiata]
Vigna angularis	415	415	0.98	7e-138	82.08	858	KAG2406168.1	1,4-alpha-glucan-branching enzyme 1 [Vigna angularis]
Vigna radiata var. radiata	415	415	0.98	7e-138	81.45	856	XP_014495801.1	1,4-alpha-glucan-branching enzyme 1, chloroplastic/amyloplastic-like isoform X1 [Vigna radiata var. radiata]
Pisum sativum	409	409	0.98	6e-135	72.81	922	Q41058.1	RecName: Full=1,4-alpha-glucan-branching enzyme 1, chloroplastic/amyloplastic; AltName: Full=Starch branching enzyme I; Flags: Precursor [Pisum sativum]
Cicer arietinum	408	408	0.98	8e-135	74.3	882	XP_004494152.1	1,4-alpha-glucan-branching enzyme 1, chloroplastic/amyloplastic isoform X2 [Cicer arietinum]
Lens culinaris	404	404	0.98	6e-133	72.19	894	AHW50661.1	starch branching protein II [Lens culinaris]
Cicer arietinum	403	403	0.98	7e-133	73.62	885	XP_004494151.1	1,4-alpha-glucan-branching enzyme 1, chloroplastic/amyloplastic isoform X1 [Cicer arietinum]
Medicago truncatula	402	402	0.98	2e-132	70.81	874	XP_013450099.1	1,4-alpha-glucan-branching enzyme 1, chloroplastic/amyloplastic isoform X2 [Medicago truncatula]
Medicago truncatula	395	395	0.98	8e-132	70.15	722	KEH24128.1	starch branching enzyme I [Medicago truncatula]
Medicago truncatula	397	397	0.98	2e-130	70.15	877	XP_003625771.2	1,4-alpha-glucan-branching enzyme 1, chloroplastic/amyloplastic isoform X1 [Medicago truncatula]
Trifolium subterraneum	386	386	0.98	3e-126	69.75	885	GAU16049.1	hypothetical protein TSUD_339200 [Trifolium subterraneum]
Vigna unguiculata	377	377	1	3e-123	73.29	861	QCD98034.1	starch branching enzyme II [Vigna unguiculata]
Lupinus albus	372	372	0.98	5e-121	71.9	866	KAE9590863.1	1,4-alpha-glucan-branching enzyme 1, chloroplastic/amyloplastic [Lupinus albus]
Abrus precatorius	370	370	0.98	6e-121	72.01	822	XP_027353592.1	1,4-alpha-glucan-branching enzyme 1, chloroplastic/amyloplastic isoform X3 [Abrus precatorius]
Arachis ipaensis	369	369	0.98	3e-120	69.16	838	XP_020960204.1	1,4-alpha-glucan-branching enzyme 1, chloroplastic/amyloplastic isoform X2 [Arachis ipaensis]
Lupinus angustifolius	369	369	0.98	5e-120	72.78	862	XP_019444268.1	PREDICTED: 1,4-alpha-glucan-branching enzyme 1, chloroplastic/amyloplastic isoform X2 [Lupinus angustifolius]
Arachis ipaensis	370	370	0.98	5e-120	69.16	890	XP_016208120.1	1,4-alpha-glucan-branching enzyme 1, chloroplastic/amyloplastic isoform X1 [Arachis ipaensis]
Lupinus angustifolius	366	366	0.98	6e-119	72.42	865	XP_019444267.1	PREDICTED: 1,4-alpha-glucan-branching enzyme 1, chloroplastic/amyloplastic isoform X1 [Lupinus angustifolius]
Lupinus angustifolius	363	363	0.98	1e-117	71.9	866	XP_019425771.1	PREDICTED: 1,4-alpha-glucan-branching enzyme 1, chloroplastic/amyloplastic-like isoform X2 [Lupinus angustifolius]
Arachis hypogaea	353	353	0.98	6e-117	68.54	586	RYR53139.1	hypothetical protein Ahy_A06g028110 isoform B [Arachis hypogaea]
Cicer arietinum	359	359	0.98	4e-116	68.1	865	XP_012569603.1	1,4-alpha-glucan-branching enzyme 1, chloroplastic/amyloplastic isoform X3 [Cicer arietinum]
Medicago truncatula	356	356	0.85	4e-115	72.66	857	XP_039683606.1	1,4-alpha-glucan-branching enzyme 1, chloroplastic/amyloplastic isoform X3 [Medicago truncatula]
Lupinus angustifolius	355	355	0.98	1e-114	71.39	867	XP_019425770.1	PREDICTED: 1,4-alpha-glucan-branching enzyme 1, chloroplastic/amyloplastic-like isoform X1 [Lupinus angustifolius]
Arachis hypogaea	351	351	0.98	3e-113	68.54	844	XP_025605272.1	1,4-alpha-glucan-branching enzyme 1, chloroplastic/amyloplastic isoform X2 [Arachis hypogaea]
Arachis hypogaea	352	352	0.98	6e-113	68.54	896	XP_025605271.1	1,4-alpha-glucan-branching enzyme 1, chloroplastic/amyloplastic isoform X1 [Arachis hypogaea]
Lupinus angustifolius	349	349	0.98	2e-112	70.06	851	OIV92194.1	hypothetical protein TanjilG_30902 [Lupinus angustifolius]
Abrus precatorius	345	345	0.8	1e-111	80.38	793	XP_027353593.1	1,4-alpha-glucan-branching enzyme 1, chloroplastic/amyloplastic isoform X4 [Abrus precatorius]
Prosopis alba	346	346	0.98	3e-111	69.11	854	XP_028784874.1	1,4-alpha-glucan-branching enzyme 1, chloroplastic/amyloplastic-like isoform X1 [Prosopis alba]
Lupinus albus	338	338	0.98	1e-108	66.36	816	KAE9585403.1	putative 1,4-alpha-glucan branching enzyme [Lupinus albus]
Mucuna pruriens	306	306	0.77	8e-102	68.59	347	RDX73804.1	1,4-alpha-glucan-branching enzyme 1, chloroplastic/amyloplastic [Mucuna pruriens]
Lupinus angustifolius	318	318	0.98	8e-101	65.12	816	XP_019444269.1	PREDICTED: 1,4-alpha-glucan-branching enzyme 1, chloroplastic/amyloplastic isoform X3 [Lupinus angustifolius]
Prosopis alba	313	313	0.78	7e-99	73.08	828	XP_028784875.1	1,4-alpha-glucan-branching enzyme 1, chloroplastic/amyloplastic-like isoform X2 [Prosopis alba]
Arachis duranensis	296	296	0.98	7e-92	57.1	914	XP_015970413.1	1,4-alpha-glucan-branching enzyme 1, chloroplastic/amyloplastic [Arachis duranensis]
Glycine max	281	281	0.68	5e-87	86.43	772	XP_014629388.1	1,4-alpha-glucan-branching enzyme 1, chloroplastic/amyloplastic isoform X2 [Glycine max]
Vigna unguiculata	272	272	0.68	7e-84	81.82	760	XP_027925322.1	1,4-alpha-glucan-branching enzyme 1, chloroplastic/amyloplastic isoform X2 [Vigna unguiculata]
Vigna radiata var. radiata	270	270	0.68	4e-83	80.91	758	XP_022634660.1	1,4-alpha-glucan-branching enzyme 1, chloroplastic/amyloplastic-like isoform X2 [Vigna radiata var. radiata]
Prosopis alba	249	249	0.68	3e-75	66.36	730	XP_028782335.1	1,4-alpha-glucan-branching enzyme 1, chloroplastic/amyloplastic-like [Prosopis alba]
Arachis hypogaea	250	250	0.65	4e-75	77.93	796	XP_029143364.1	1,4-alpha-glucan-branching enzyme 1, chloroplastic/amyloplastic isoform X3 [Arachis hypogaea]
Arachis ipaensis	249	249	0.65	7e-75	77.93	790	XP_020960205.1	1,4-alpha-glucan-branching enzyme 1, chloroplastic/amyloplastic isoform X3 [Arachis ipaensis]
Arachis hypogaea	239	239	0.5	5e-72	79.75	679	XP_025634965.1	1,4-alpha-glucan-branching enzyme 1, chloroplastic/amyloplastic isoform X2 [Arachis hypogaea]
Arachis hypogaea	238	238	0.5	3e-71	79.75	701	XP_025634964.1	1,4-alpha-glucan-branching enzyme 1, chloroplastic/amyloplastic isoform X1 [Arachis hypogaea]
Arachis hypogaea	240	240	0.63	3e-70	64.71	1023	RYR71326.1	hypothetical protein Ahy_A02g005593 isoform C [Arachis hypogaea]
Arachis hypogaea	240	240	0.63	3e-70	64.71	1035	RYR71324.1	hypothetical protein Ahy_A02g005593 isoform B [Arachis hypogaea]
Phaseolus vulgaris	220	220	0.56	3e-70	81.52	184	BAB83605.1	starch branching enzyme [Phaseolus vulgaris]
Arachis hypogaea	240	240	0.63	4e-70	64.71	1095	RYR71323.1	hypothetical protein Ahy_A02g005593 isoform D [Arachis hypogaea]
Arachis duranensis	236	236	0.67	4e-70	65.62	752	XP_020992261.1	LOW QUALITY PROTEIN: 1,4-alpha-glucan-branching enzyme 1, chloroplastic/amyloplastic-like [Arachis duranensis]
Arachis hypogaea	240	240	0.63	5e-70	64.71	1132	RYR71325.1	hypothetical protein Ahy_A02g005593 isoform A [Arachis hypogaea]
C.cajan_10067
Spatholobus suberectus	468	468	1	1e-165	93.11	334	TKY62004.1	Uridine nucleosidase 1 [Spatholobus suberectus]
Abrus precatorius	466	466	1	9e-165	91.62	334	XP_027351544.1	uridine nucleosidase 1 isoform X2 [Abrus precatorius]
Mucuna pruriens	463	463	1	2e-163	90.72	334	RDX76335.1	Uridine nucleosidase 1 [Mucuna pruriens]
Abrus precatorius	462	462	1	3e-163	91.34	335	XP_027351542.1	uridine nucleosidase 1 isoform X1 [Abrus precatorius]
Vigna unguiculata	461	461	1	9e-163	87.43	334	XP_027930247.1	uridine nucleosidase 1 isoform X1 [Vigna unguiculata]
Vigna radiata var. radiata	459	459	1	5e-162	86.53	334	XP_014494785.1	uridine nucleosidase 1 isoform X1 [Vigna radiata var. radiata]
Vigna angularis	458	458	1	1e-161	86.53	334	XP_017416942.1	PREDICTED: uridine nucleosidase 1 isoform X1 [Vigna angularis]
Glycine soja	455	455	1	2e-160	86.23	334	XP_028225999.1	uridine nucleosidase 1-like [Glycine soja]
Glycine soja	452	452	1	5e-159	86.23	334	KHN18754.1	Uridine nucleosidase 1 [Glycine soja]
Cicer arietinum	451	451	0.98	1e-158	86.97	334	XP_004494158.1	uridine nucleosidase 1 [Cicer arietinum]
Phaseolus vulgaris	448	448	1	2e-157	85.93	334	XP_007162884.1	hypothetical protein PHAVU_001G188700g [Phaseolus vulgaris]
Glycine max	446	446	1	8e-157	86.53	330	NP_001242310.2	uridine nucleosidase 1-like [Glycine max]
Glycine soja	444	444	1	5e-156	86.23	330	KHN02239.1	Uridine nucleosidase 1 [Glycine soja]
Trifolium pratense	444	444	1	8e-156	84.43	334	PNY13057.1	uridine nucleosidase 1-like protein [Trifolium pratense]
Glycine max	442	442	1	2e-155	86.23	330	ACU21342.1	unknown [Glycine max]
Prosopis alba	442	442	1	2e-155	80.6	335	XP_028782354.1	uridine nucleosidase 1-like isoform X1 [Prosopis alba]
Prosopis alba	442	442	1	2e-155	80.6	335	XP_028795428.1	uridine nucleosidase 1-like isoform X1 [Prosopis alba]
Lupinus angustifolius	438	438	0.94	2e-153	90.85	342	XP_019457029.1	PREDICTED: uridine nucleosidase 1-like [Lupinus angustifolius]
Lupinus albus	434	434	1	4e-152	85.5	338	KAE9621765.1	putative hydrolase [Lupinus albus]
Arachis duranensis	433	433	1	1e-151	83.19	339	XP_015970281.1	uridine nucleosidase 1 [Arachis duranensis]
Glycine max	434	434	1	1e-151	79.28	358	XP_040868326.1	uridine nucleosidase 1-like isoform X1 [Glycine max]
Arachis hypogaea	431	431	1	1e-150	82.89	339	XP_025605289.1	uridine nucleosidase 1 [Arachis hypogaea]
Medicago truncatula	431	431	0.95	1e-150	86.21	334	XP_003625788.1	uridine nucleosidase 1 [Medicago truncatula]
Lupinus albus	433	433	1	4e-150	84.5	431	KAE9590856.1	putative hydrolase [Lupinus albus]
Lupinus angustifolius	429	429	1	7e-150	83.63	341	XP_019432192.1	PREDICTED: uridine nucleosidase 1-like [Lupinus angustifolius]
Lupinus albus	425	425	1	2e-148	84.5	341	KAF1881133.1	hypothetical protein Lal_00023166 [Lupinus albus]
Arachis hypogaea	420	420	0.96	1e-146	79.81	325	XP_025634949.1	probable uridine nucleosidase 1 isoform X1 [Arachis hypogaea]
Arachis ipaensis	418	418	0.96	9e-146	80.12	333	XP_020972364.1	probable uridine nucleosidase 1 isoform X1 [Arachis ipaensis]
Arachis duranensis	417	417	0.96	1e-145	80.12	324	XP_015951459.1	uridine nucleosidase 1 isoform X1 [Arachis duranensis]
Vigna unguiculata	410	410	0.9	5e-143	88.37	301	XP_027930311.1	uridine nucleosidase 1 isoform X2 [Vigna unguiculata]
Abrus precatorius	410	410	0.94	8e-143	50.16	323	XP_027361432.1	probable uridine nucleosidase 2 [Abrus precatorius]
Vigna radiata var. radiata	409	409	0.9	2e-142	87.38	301	XP_014494786.1	uridine nucleosidase 1 isoform X2 [Vigna radiata var. radiata]
Senna tora	407	407	0.9	4e-142	88.7	301	KAF7818771.1	uridine nucleosidase 1 [Senna tora]
Medicago truncatula	406	406	0.94	3e-141	52.7	322	XP_003589800.2	probable uridine nucleosidase 2 [Medicago truncatula]
Senna tora	405	405	0.94	5e-141	53.63	321	KAF7809567.1	putative uridine nucleosidase 2 [Senna tora]
Vigna angularis	405	405	0.9	5e-141	87.04	301	XP_017416943.1	PREDICTED: uridine nucleosidase 1 isoform X2 [Vigna angularis]
Vigna radiata var. radiata	405	405	0.94	7e-141	53.31	323	XP_014490867.1	probable uridine nucleosidase 2 [Vigna radiata var. radiata]
Prosopis alba	405	405	0.94	8e-141	52.68	321	XP_028776653.1	probable uridine nucleosidase 2 [Prosopis alba]
Vigna angularis	404	404	0.94	2e-140	53.31	323	XP_017427346.1	PREDICTED: probable uridine nucleosidase 2 [Vigna angularis]
Trifolium subterraneum	404	404	0.94	2e-140	52.85	320	GAU34730.1	hypothetical protein TSUD_17030 [Trifolium subterraneum]
Prosopis alba	404	404	0.94	3e-140	52.68	321	XP_028794367.1	LOW QUALITY PROTEIN: probable uridine nucleosidase 2 [Prosopis alba]
Lupinus albus	403	403	0.94	4e-140	50.47	321	KAE9615794.1	putative inosine nucleosidase [Lupinus albus]
Lupinus angustifolius	403	403	0.94	5e-140	50.47	321	XP_019420711.1	PREDICTED: probable uridine nucleosidase 2 [Lupinus angustifolius]
Arachis ipaensis	403	403	0.94	6e-140	52.68	321	XP_016181000.1	probable uridine nucleosidase 2 [Arachis ipaensis]
Phaseolus vulgaris	403	403	0.94	7e-140	52.37	323	XP_007153015.1	hypothetical protein PHAVU_003G000600g [Phaseolus vulgaris]
Vigna unguiculata	402	402	0.94	1e-139	53.63	323	XP_027915292.1	probable uridine nucleosidase 2 [Vigna unguiculata]
Cicer arietinum	402	402	0.94	2e-139	52.22	322	XP_004498093.1	probable uridine nucleosidase 2 [Cicer arietinum]
Glycine soja	401	401	0.94	3e-139	53.31	323	KHN08006.1	Putative uridine nucleosidase 2 [Glycine soja]
Medicago truncatula	401	401	0.94	3e-139	52.7	322	AFK46096.1	unknown [Medicago truncatula]
Glycine max	400	400	0.9	3e-139	88.04	301	KRG96183.1	hypothetical protein GLYMA_19G193700v4 [Glycine max]
Medicago truncatula	400	400	0.9	3e-139	86.38	301	KEH24134.1	inosine-uridine preferring nucleoside hydrolase [Medicago truncatula]
Arachis duranensis	400	400	0.94	7e-139	53	321	XP_015946935.1	probable uridine nucleosidase 2 [Arachis duranensis]
Glycine max	400	400	0.94	8e-139	53	323	XP_003556968.1	probable uridine nucleosidase 2 [Glycine max]
Trifolium pratense	400	400	0.94	9e-139	50.63	320	PNY06038.1	putative uridine nucleosidase 2-like protein [Trifolium pratense]
Lupinus albus	397	397	0.94	1e-137	49.38	328	KAF1869724.1	hypothetical protein Lal_00017300 [Lupinus albus]
Glycine max	396	396	0.94	4e-137	52.05	323	XP_003555679.1	probable uridine nucleosidase 2 [Glycine max]
Glycine max	396	396	0.94	7e-137	51.75	353	KAG4906150.1	hypothetical protein JHK86_054634 [Glycine max]
Arachis ipaensis	394	394	0.91	1e-136	81.25	317	XP_020972366.1	probable uridine nucleosidase 1 isoform X3 [Arachis ipaensis]
Trifolium pratense	392	392	0.94	2e-135	47.66	346	PNY17058.1	putative uridine nucleosidase 2-like protein [Trifolium pratense]
Arachis hypogaea	385	385	0.89	3e-133	81.21	299	XP_025634950.1	uridine nucleosidase 1-like isoform X2 [Arachis hypogaea]
Arachis duranensis	383	383	0.89	2e-132	81.54	298	XP_020991865.1	uridine nucleosidase 1 isoform X2 [Arachis duranensis]
Medicago truncatula	382	382	0.94	6e-132	49.52	322	XP_003589799.2	probable uridine nucleosidase 2 [Medicago truncatula]
Arachis ipaensis	381	381	0.88	2e-131	78.64	317	XP_020972365.1	probable uridine nucleosidase 1 isoform X2 [Arachis ipaensis]
Trifolium subterraneum	376	376	1	7e-130	75.45	299	GAU16063.1	hypothetical protein TSUD_339340 [Trifolium subterraneum]
Glycine soja	378	378	0.82	8e-130	56.73	338	RZB94376.1	putative uridine nucleosidase 2 isoform B [Glycine soja]
Vigna angularis	375	375	0.82	1e-129	57.45	288	KOM46141.1	hypothetical protein LR48_Vigan06g144700 [Vigna angularis]
Medicago truncatula	372	372	0.89	7e-128	51.67	301	KEH40954.1	inosine-uridine preferring nucleoside hydrolase [Medicago truncatula]
Medicago truncatula	373	373	0.94	7e-128	46.99	339	RHN78425.1	putative inosine nucleosidase [Medicago truncatula]
Spatholobus suberectus	370	370	0.9	3e-127	51.32	302	TKY69034.1	uridine nucleosidase 2 [Spatholobus suberectus]
Arachis hypogaea	368	368	0.82	1e-126	80.66	295	QHO25980.1	putative uridine nucleosidase [Arachis hypogaea]
Trifolium subterraneum	368	368	0.94	1e-126	48.89	300	GAU34729.1	hypothetical protein TSUD_17020 [Trifolium subterraneum]
Glycine soja	366	366	0.9	9e-126	51.99	302	RZB94380.1	putative uridine nucleosidase 2 isoform F [Glycine soja]
Lupinus albus	364	364	0.93	7e-125	39.24	319	KAF1858109.1	hypothetical protein Lal_00010627 [Lupinus albus]
Glycine max	362	362	0.9	2e-124	50.99	302	KRG89084.1	hypothetical protein GLYMA_20G000200v4 [Glycine max]
Glycine soja	354	354	0.94	4e-121	50.16	287	KAG4944893.1	hypothetical protein JHK87_040900 [Glycine soja]
C.cajan_10078
Mucuna pruriens	629	629	1	0	98.25	564	RDX86263.1	Cell division protein FtsZ-like 2-1, chloroplastic [Mucuna pruriens]
Spatholobus suberectus	617	617	1	0	98.25	477	TKY61991.1	Cell division protein FtsZ-like 2-1 [Spatholobus suberectus]
Abrus precatorius	616	616	1	0	98.25	480	XP_027349923.1	cell division protein FtsZ homolog 2-1, chloroplastic-like [Abrus precatorius]
Glycine soja	615	615	1	0	98.25	475	KAG5043896.1	hypothetical protein JHK87_007811 [Glycine soja]
Glycine max	615	615	1	0	98.25	475	XP_003521462.1	cell division protein FtsZ homolog 2-1, chloroplastic [Glycine max]
Glycine max	611	611	0.99	0	97.65	478	XP_003554434.1	cell division protein FtsZ homolog 2-1, chloroplastic [Glycine max]
Glycine max	609	609	0.99	0	97.65	478	KAG4928426.1	hypothetical protein JHK85_054912 [Glycine max]
Vigna unguiculata	606	606	0.99	0	97.07	478	XP_027929115.1	cell division protein FtsZ homolog 2-1, chloroplastic [Vigna unguiculata]
Phaseolus vulgaris	606	606	1	0	96.49	478	XP_007162898.1	hypothetical protein PHAVU_001G189700g [Phaseolus vulgaris]
Vigna radiata var. radiata	605	605	0.99	0	97.07	476	XP_014496057.1	cell division protein FtsZ homolog 2-1, chloroplastic [Vigna radiata var. radiata]
Cicer arietinum	603	603	1	0	96.2	495	XP_004494173.1	cell division protein FtsZ homolog 2-1, chloroplastic-like [Cicer arietinum]
Vigna angularis	602	602	0.99	0	96.48	476	XP_017418907.1	PREDICTED: cell division protein FtsZ homolog 2-1, chloroplastic [Vigna angularis]
Arachis ipaensis	585	585	0.99	0	95.6	477	XP_016208145.1	cell division protein FtsZ homolog 2-1, chloroplastic [Arachis ipaensis]
Medicago truncatula	585	585	1	0	95.32	494	XP_003625812.1	cell division protein FtsZ homolog 2-1, chloroplastic [Medicago truncatula]
Arachis duranensis	583	583	0.99	0	95.01	477	XP_015970503.1	cell division protein FtsZ homolog 2-1, chloroplastic [Arachis duranensis]
Lupinus angustifolius	582	582	1	0	94.74	485	XP_019456540.1	PREDICTED: cell division protein FtsZ homolog 2-1, chloroplastic-like [Lupinus angustifolius]
Arachis hypogaea	582	582	0.99	0	94.72	477	XP_025605308.1	cell division protein FtsZ homolog 2-1, chloroplastic [Arachis hypogaea]
Lupinus albus	582	582	1	0	93.86	485	KAE9621758.1	putative tubulin GTPase [Lupinus albus]
Trifolium subterraneum	576	576	1	0	95.32	486	GAU16076.1	hypothetical protein TSUD_339470 [Trifolium subterraneum]
Lupinus albus	573	573	1	0	93.27	489	KAE9585380.1	putative tubulin GTPase [Lupinus albus]
Prosopis alba	571	571	1	0	94.15	482	XP_028782365.1	cell division protein FtsZ homolog 2-2, chloroplastic [Prosopis alba]
Lupinus angustifolius	570	570	1	0	85.94	520	OIW05102.1	hypothetical protein TanjilG_02575 [Lupinus angustifolius]
Vigna angularis var. angularis	568	568	1	0	90.96	526	BAT96058.1	hypothetical protein VIGAN_08293100 [Vigna angularis var. angularis]
Senna tora	568	568	1	0	92.71	477	KAF7804298.1	cell division protein FtsZ-like protein 2-1, chloroplastic-like [Senna tora]
Spatholobus suberectus	568	568	1	0	93.59	484	TKY53088.1	Cell division protein FtsZ-like 2-1 [Spatholobus suberectus]
Lupinus angustifolius	566	566	1	0	92.4	489	XP_019444249.1	PREDICTED: cell division protein FtsZ homolog 2-1, chloroplastic-like [Lupinus angustifolius]
Lupinus angustifolius	566	566	1	0	92.4	482	OIW11355.1	hypothetical protein TanjilG_19611 [Lupinus angustifolius]
Abrus precatorius	565	565	1	0	94.46	485	XP_027364992.1	cell division protein FtsZ homolog 2-1, chloroplastic-like [Abrus precatorius]
Lupinus albus	565	565	1	0	92.4	485	KAE9590828.1	putative tubulin GTPase [Lupinus albus]
Senna tora	564	564	1	0	92.98	482	KAF7818788.1	cell division protein FtsZ-like protein 2-1, chloroplastic-like [Senna tora]
Glycine max	561	561	1	0	91.28	569	KAG5130389.1	hypothetical protein JHK84_036786 [Glycine max]
Prosopis alba	561	561	1	0	91.55	477	XP_028784800.1	cell division protein FtsZ homolog 2-2, chloroplastic-like [Prosopis alba]
Lupinus angustifolius	561	561	1	0	92.11	485	XP_019425683.1	PREDICTED: cell division protein FtsZ homolog 2-1, chloroplastic-like [Lupinus angustifolius]
Glycine max	560	560	1	0	91.28	570	KAG4977092.1	hypothetical protein JHK86_036566 [Glycine max]
Mucuna pruriens	559	559	1	0	91.84	484	RDX61693.1	Cell division protein FtsZ-like 2-1, chloroplastic [Mucuna pruriens]
Arachis hypogaea	558	558	1	0	90.09	487	XP_025634937.1	cell division protein FtsZ homolog 2-1, chloroplastic-like [Arachis hypogaea]
Medicago truncatula	557	557	0.99	0	90.09	484	XP_013467989.1	cell division protein FtsZ homolog 2-2, chloroplastic [Medicago truncatula]
Arachis duranensis	557	557	1	0	90.09	487	XP_015951453.1	cell division protein FtsZ homolog 2-1, chloroplastic [Arachis duranensis]
Phaseolus vulgaris	556	556	1	0	90.38	484	XP_007145302.1	hypothetical protein PHAVU_007G227600g [Phaseolus vulgaris]
Vigna radiata var. radiata	556	556	1	0	90.96	484	XP_014514826.1	cell division protein FtsZ homolog 2-1, chloroplastic [Vigna radiata var. radiata]
Glycine max	556	556	1	0	91.25	484	XP_014618518.1	cell division protein FtsZ homolog 2-1, chloroplastic [Glycine max]
Arachis ipaensis	555	555	1	0	89.77	486	XP_016184754.1	cell division protein FtsZ homolog 2-1, chloroplastic [Arachis ipaensis]
Vigna unguiculata	555	555	0.99	0	90.35	484	QCE05844.1	cell division protein FtsZ [Vigna unguiculata]
Lupinus angustifolius	555	555	1	0	81.79	519	CCH47171.1	similar to cell division protein ftsZ homolog 2-1 [Lupinus angustifolius]
Vigna angularis	555	555	1	0	90.96	484	XP_017415288.1	PREDICTED: cell division protein FtsZ homolog 2-1, chloroplastic-like [Vigna angularis]
Vigna unguiculata	555	555	0.99	0	90.35	484	XP_027938067.1	cell division protein FtsZ homolog 2-1, chloroplastic-like [Vigna unguiculata]
Glycine soja	554	554	1	0	90.96	484	KAG4982322.1	hypothetical protein JHK87_027071 [Glycine soja]
Glycine max	552	552	1	0	91.28	486	XP_003541462.2	cell division protein FtsZ homolog 2-1, chloroplastic [Glycine max]
Glycine soja	552	552	1	0	91.28	486	KAG4959663.1	hypothetical protein JHK87_036296 [Glycine soja]
Glycine max	551	551	1	0	91.28	486	KAG5113111.1	hypothetical protein JHK82_036380 [Glycine max]
Glycine soja	549	549	1	0	90.96	431	KHN13512.1	Cell division protein FtsZ like 2-1, chloroplastic [Glycine soja]
Glycine max	546	546	0.98	0	91.12	488	KAG4996368.1	hypothetical protein JHK85_027807 [Glycine max]
Glycine max	543	543	0.98	0	90.83	488	KAG5126347.1	hypothetical protein JHK82_027182 [Glycine max]
Cicer arietinum	543	543	0.99	0	89.24	484	XP_004494033.1	cell division protein FtsZ homolog 2-2, chloroplastic-like [Cicer arietinum]
Trifolium subterraneum	541	541	0.99	0	85.4	479	GAU31784.1	hypothetical protein TSUD_22300 [Trifolium subterraneum]
Medicago truncatula	541	541	0.87	0	97	464	KEH24136.1	cell division FtsZ-like protein [Medicago truncatula]
Arachis hypogaea	541	541	1	0	90.09	399	QHO25972.1	uncharacterized protein DS421_12g385620 [Arachis hypogaea]
Arachis hypogaea	538	538	1	0	88.34	483	RYR71349.1	hypothetical protein Ahy_A02g005620 [Arachis hypogaea]
Glycine soja	536	536	0.87	0	98.33	437	RZB48729.1	Cell division protein FtsZ-like 2-1, chloroplastic isoform C [Glycine soja]
Glycine max	531	531	1	0	89.53	482	KAG4970685.1	hypothetical protein JHK85_037106 [Glycine max]

## Sheet: Table S15
Table S15. List of genes identified to have high collinear synteny along other Fabaceae genomes corresponding to the candidate genes
C.cajan_09900
Scientific Name	GeneID	Symbol	Aliases	description	other_designations	map_location	chromosome	genomic_nucleotide_accession.version	start_position_on_the_genomic_accession	end_position_on_the_genomic_accession	orientation	exon_count
Arachis duranensis	107493865	LOC107493865		pentatricopeptide repeat-containing protein At5g12100, mitochondrial	pentatricopeptide repeat-containing protein At5g12100, mitochondrial		A06	NC_029777.2	62049643	62052881	minus	2
Arachis hypogaea	112696630	LOC112696630		pentatricopeptide repeat-containing protein At5g12100, mitochondrial	pentatricopeptide repeat-containing protein At5g12100, mitochondrial		Arahy.06	NC_037623.1	58665182	58668733	minus	2
Arachis ipaensis	107648806	LOC107648806		pentatricopeptide repeat-containing protein At5g12100, mitochondrial	pentatricopeptide repeat-containing protein At5g12100, mitochondrial		B06	NC_029790.2	72788604	72791838	minus	3
Cicer arietinum	101496740	LOC101496740		pentatricopeptide repeat-containing protein At5g12100, mitochondrial	pentatricopeptide repeat-containing protein At5g12100, mitochondrial		Ca3	NC_021162.1	34822417	34825998	plus	2
Glycine max	100786292	LOC100786292	GLYMA_03G190300	pentatricopeptide repeat-containing protein At5g12100, mitochondrial	pentatricopeptide repeat-containing protein At5g12100, mitochondrial		3	NC_016090.4	41277854	41281508	plus	2
Glycine max	102660535	LOC102660535	GLYMA_19G190667v4	pentatricopeptide repeat-containing protein At5g12100, mitochondrial	pentatricopeptide repeat-containing protein At5g12100, mitochondrial		19	NC_038255.2	45266191	45269996	plus	2
Glycine soja	114400615	LOC114400615	D0Y65_051935	pentatricopeptide repeat-containing protein At5g12100, mitochondrial-like	pentatricopeptide repeat-containing protein At5g12100, mitochondrial-like|Pentatricopeptide repeat-containing protein, mitochondrial		19	NC_041020.1	44729573	44732080	plus	2
Glycine soja	114407157	LOC114407157	D0Y65_007604	pentatricopeptide repeat-containing protein At5g12100, mitochondrial-like	pentatricopeptide repeat-containing protein At5g12100, mitochondrial-like|Pentatricopeptide repeat-containing protein, mitochondrial		3	NC_041004.1	41922743	41926527	plus	2
Lupinus angustifolius	109357405	LOC109357405	TanjilG_02592	pentatricopeptide repeat-containing protein At5g12100, mitochondrial	pentatricopeptide repeat-containing protein At5g12100, mitochondrial		LG09	NC_032017.1	5720084	5724539	minus	3
Medicago truncatula	25499387	LOC25499387	MTR_7g103600	pentatricopeptide repeat-containing protein At5g12100, mitochondrial	pentatricopeptide repeat-containing protein At5g12100, mitochondrial|pentatricopeptide (PPR) repeat protein|putative tetratricopeptide-like helical domain-containing protein		7	NC_053048.1	48869690	48872020	plus	1
Phaseolus vulgaris	18641832	PHAVU_001G185900g	PHAVU_001G185900g	hypothetical protein	hypothetical protein		1	NC_023759.1	45088536	45091565	plus	1
Vigna radiata	106756835	LOC106756835		pentatricopeptide repeat-containing protein At5g12100, mitochondrial	pentatricopeptide repeat-containing protein At5g12100, mitochondrial		3	NC_028353.1	5663972	5667678	plus	2
Vigna unguiculata	114185435	LOC114185435		pentatricopeptide repeat-containing protein At5g12100, mitochondrial	pentatricopeptide repeat-containing protein At5g12100, mitochondrial		1	NC_040279.1	35045639	35049318	plus	2
C.cajan_10078
Arachis duranensis	107476202	LOC107476202		cell division protein FtsZ homolog 2-1, chloroplastic	cell division protein FtsZ homolog 2-1, chloroplastic		A02	NC_029773.2	92769035	92772663	minus	8
Arachis duranensis	107493978	LOC107493978		cell division protein FtsZ homolog 2-1, chloroplastic	cell division protein FtsZ homolog 2-1, chloroplastic		A06	NC_029777.2	68844090	68849165	plus	8
Arachis hypogaea	112696695	LOC112696695		cell division protein FtsZ homolog 2-1, chloroplastic	cell division protein FtsZ homolog 2-1, chloroplastic		Arahy.06	NC_037623.1	72475698	72480828	plus	8
Arachis hypogaea	112728843	LOC112728843		cell division protein FtsZ homolog 2-1, chloroplastic-like	cell division protein FtsZ homolog 2-1, chloroplastic-like		Arahy.12	NC_037629.1	119078730	119082363	minus	8
Arachis ipaensis	107626395	LOC107626395		cell division protein FtsZ homolog 2-1, chloroplastic	cell division protein FtsZ homolog 2-1, chloroplastic		B02	NC_029786.2	107475705	107479400	minus	8
Arachis ipaensis	107648847	LOC107648847		cell division protein FtsZ homolog 2-1, chloroplastic	cell division protein FtsZ homolog 2-1, chloroplastic		B06	NC_029790.2	87039244	87044416	plus	8
Cicer arietinum	101489922	LOC101489922		cell division protein FtsZ homolog 2-2, chloroplastic-like	cell division protein FtsZ homolog 2-2, chloroplastic-like		Ca3	NC_021162.1	33767662	33771376	plus	7
Cicer arietinum	101507484	LOC101507484		cell division protein FtsZ homolog 2-1, chloroplastic-like	cell division protein FtsZ homolog 2-1, chloroplastic-like		Ca3	NC_021162.1	35193304	35199420	plus	8
Glycine max	100778286	LOC100778286	GLYMA_03G195200	cell division protein FtsZ homolog 2-1, chloroplastic	cell division protein FtsZ homolog 2-1, chloroplastic		3	NC_016090.4	41716962	41722521	plus	8
Glycine max	100784356	LOC100784356	GLYMA_10G071800	cell division protein FtsZ homolog 2-1, chloroplastic	cell division protein FtsZ homolog 2-1, chloroplastic		10	NC_038246.2	7203610	7215383	plus	8
Glycine max	100791477	LOC100791477	GLYMA_13G153300	cell division protein FtsZ homolog 2-1, chloroplastic	cell division protein FtsZ homolog 2-1, chloroplastic		13	NC_038249.2	26258084	26264966	plus	8
Glycine max	100793382	LOC100793382	GLYMA_19G194800	cell division protein FtsZ homolog 2-1, chloroplastic	cell division protein FtsZ homolog 2-1, chloroplastic		19	NC_038255.2	45656624	45663873	plus	8
Glycine soja	114400297	LOC114400297	D0Y65_051972	cell division protein FtsZ homolog 2-1, chloroplastic-like	cell division protein FtsZ homolog 2-1, chloroplastic-like|Cell division protein FtsZ-like 2-1, chloroplastic		19	NC_041020.1	45112878	45120121	plus	7
Lupinus angustifolius	109334386	LOC109334386	TanjilG_31139	cell division protein FtsZ homolog 2-1, chloroplastic-like	cell division protein FtsZ homolog 2-1, chloroplastic-like		LG19	NC_032027.1	4722385	4726958	minus	9
Lupinus angustifolius	109348319	LOC109348319	TanjilG_19611	cell division protein FtsZ homolog 2-1, chloroplastic-like	cell division protein FtsZ homolog 2-1, chloroplastic-like		LG05	NC_032013.1	24289411	24294501	minus	8
Lupinus angustifolius	109357208	LOC109357208	TanjilG_02575	cell division protein FtsZ homolog 2-1, chloroplastic-like	cell division protein FtsZ homolog 2-1, chloroplastic-like		LG09	NC_032017.1	5557051	5562450	minus	8
Medicago truncatula	11431554	LOC11431554	MTR_7g104500	cell division protein FtsZ homolog 2-1, chloroplastic	cell division protein FtsZ homolog 2-1, chloroplastic|cell division FtsZ-like protein|putative tubulin GTPase		7	NC_053048.1	49372382	49378430	plus	8
Medicago truncatula	25483823	LOC25483823	MTR_1g060010	cell division protein FtsZ homolog 2-2, chloroplastic	cell division protein FtsZ homolog 2-2, chloroplastic|cell division FtsZ-like protein|putative tubulin GTPase		1	NC_053042.1	30088789	30094418	minus	8
Phaseolus vulgaris	18626745	PHAVU_007G227600g	PHAVU_007G227600g	hypothetical protein	hypothetical protein		7	NC_023753.1	46725293	46733070	minus	8
Phaseolus vulgaris	18641873	PHAVU_001G189700g	PHAVU_001G189700g	hypothetical protein	hypothetical protein		1	NC_023759.1	45594135	45599660	plus	8
Vigna angularis	108326342	LOC108326342	LR48_Vigan02g073000	cell division protein FtsZ homolog 2-1, chloroplastic-like	cell division protein FtsZ homolog 2-1, chloroplastic-like		2	NC_030638.1	9948549	9957589	plus	8
Vigna angularis	108329278	LOC108329278	LR48_Vigan03g242300	cell division protein FtsZ homolog 2-1, chloroplastic	cell division protein FtsZ homolog 2-1, chloroplastic		3	NC_030639.1	34211462	34218041	plus	9
Vigna radiata	106757781	LOC106757781		cell division protein FtsZ homolog 2-1, chloroplastic	cell division protein FtsZ homolog 2-1, chloroplastic		3	NC_028353.1	6072443	6078500	plus	8
Vigna radiata	106772759	LOC106772759		cell division protein FtsZ homolog 2-1, chloroplastic	cell division protein FtsZ homolog 2-1, chloroplastic		8	NC_028358.1	12978427	12986716	plus	7
Vigna unguiculata	114185533	LOC114185533		cell division protein FtsZ homolog 2-1, chloroplastic	cell division protein FtsZ homolog 2-1, chloroplastic		1	NC_040279.1	35542927	35549509	plus	9
Vigna unguiculata	114192520	LOC114192520		cell division protein FtsZ homolog 2-1, chloroplastic-like	cell division protein FtsZ homolog 2-1, chloroplastic-like		7	NC_040285.1	7019021	7028498	plus	9
C.cajan_10067
Arachis duranensis	107471916	LOC107471916		probable uridine nucleosidase 2	probable uridine nucleosidase 2		A10	NC_029781.2	109415679	109419806	minus	9
Arachis duranensis	107476208	LOC107476208		uridine nucleosidase 1	probable uridine nucleosidase 1|uridine nucleosidase 1		A02	NC_029773.2	92867057	92871744	plus	9
Arachis duranensis	107493738	LOC107493738		uridine nucleosidase 1	uridine nucleosidase 1		A06	NC_029777.2	51196580	51199846	plus	9
Arachis hypogaea	112696676	LOC112696676		uridine nucleosidase 1	uridine nucleosidase 1		Arahy.06	NC_037623.1	69888495	69891755	minus	9
Arachis hypogaea	112728854	LOC112728854		uridine nucleosidase 1-like	probable uridine nucleosidase 1|uridine nucleosidase 1-like		Arahy.12	NC_037629.1	119172906	119177054	plus	9
Arachis ipaensis	107623303	LOC107623303		probable uridine nucleosidase 2	probable uridine nucleosidase 2		B10	NC_029794.2	136162859	136166823	minus	9
Arachis ipaensis	107626400	LOC107626400		probable uridine nucleosidase 1	probable uridine nucleosidase 1		B02	NC_029786.2	107571632	107576776	plus	10
Cicer arietinum	101503167	LOC101503167		uridine nucleosidase 1	uridine nucleosidase 1		Ca3	NC_021162.1	35096436	35100021	minus	9
Cicer arietinum	101515014	LOC101515014		probable uridine nucleosidase 2	probable uridine nucleosidase 2		Ca4	NC_021163.1	34914484	34919107	plus	9
Glycine max	100787563	LOC100787563	GLYMA_19G193700	uridine nucleosidase 1-like	uridine nucleosidase 1-like		19	NC_038255.2	45569242	45572305	minus	8
Glycine max	100787754	LOC100787754	GLYMA_20G000200, AT1G05620	probable uridine nucleosidase 2	probable uridine nucleosidase 2		20	NC_038256.2	2640	13803	plus	9
Glycine max	100804545	LOC100804545	GLYMA_09G285900	probable uridine nucleosidase 2	probable uridine nucleosidase 2		9	NC_038245.2	50526065	50531547	plus	9
Glycine soja	114407190	LOC114407190	D0Y65_007637	uridine nucleosidase 1-like	uridine nucleosidase 1-like|Uridine nucleosidase 1		3	NC_041004.1	42276587	42279924	minus	9
Glycine soja	114425400	LOC114425400	D0Y65_025550	probable uridine nucleosidase 2	probable uridine nucleosidase 2|putative uridine nucleosidase 2		9	NC_041010.1	48003613	48009085	plus	9
Lupinus angustifolius	109330896	LOC109330896	TanjilG_22474	probable uridine nucleosidase 2	probable uridine nucleosidase 2		LG02	NC_032010.1	1286355	1290555	minus	9
Lupinus angustifolius	109357494	LOC109357494	TanjilG_02580	uridine nucleosidase 1-like	uridine nucleosidase 1-like		LG09	NC_032017.1	5607701	5610956	plus	9
Medicago truncatula	11428555	LOC11428555	MTR_1g039410, AT1G05620	probable uridine nucleosidase 2	probable uridine nucleosidase 2|inosine-uridine preferring nucleoside hydrolase|putative inosine nucleosidase		1	NC_053042.1	14987916	14993586	minus	9
Medicago truncatula	11430380	LOC11430380	MTR_1g039400	probable uridine nucleosidase 2	probable uridine nucleosidase 2|inosine-uridine preferring nucleoside hydrolase|putative inosine nucleosidase		1	NC_053042.1	14981774	14985283	minus	9
Medicago truncatula	11434767	LOC11434767	MTR_7g104270	uridine nucleosidase 1	uridine nucleosidase 1|inosine-uridine preferring nucleoside hydrolase|putative hydrolase		7	NC_053048.1	49268783	49271860	minus	9
Phaseolus vulgaris	18633417	PHAVU_003G000600g	PHAVU_003G000600g	hypothetical protein	hypothetical protein		3	NC_023757.1	27274	32237	minus	9
Phaseolus vulgaris	18641862	PHAVU_001G188700g	PHAVU_001G188700g	hypothetical protein	hypothetical protein		1	NC_023759.1	45513666	45516784	minus	9
Vigna angularis	108327756	LOC108327756	LR48_Vigan03g241000	uridine nucleosidase 1	uridine nucleosidase 1		3	NC_030639.1	34095216	34098274	minus	9
Vigna angularis	108335733	LOC108335733	LR48_Vigan06g144700	probable uridine nucleosidase 2	probable uridine nucleosidase 2		6	NC_030642.1	17696630	17700748	plus	9
Vigna radiata	106756744	LOC106756744		uridine nucleosidase 1	uridine nucleosidase 1		3	NC_028353.1	5995836	5998909	minus	9
Vigna unguiculata	114174665	LOC114174665		probable uridine nucleosidase 2	probable uridine nucleosidase 2		2	NC_040280.1	4073713	4078736	plus	9
Vigna unguiculata	114186451	LOC114186451		uridine nucleosidase 1	uridine nucleosidase 1		1	NC_040279.1	35469124	35472180	minus	10
C.cajan_10046
Arachis duranensis	107476327	LOC107476327		1,4-alpha-glucan-branching enzyme 1, chloroplastic/amyloplastic-like	LOW QUALITY PROTEIN: 1,4-alpha-glucan-branching enzyme 1, chloroplastic/amyloplastic-like		A02	NC_029773.2	92956622	92963044	plus	22
Arachis duranensis	107493894	LOC107493894		1,4-alpha-glucan-branching enzyme 1, chloroplastic/amyloplastic	1,4-alpha-glucan-branching enzyme 1, chloroplastic/amyloplastic		A06	NC_029777.2	63871567	63887409	minus	22
Arachis hypogaea	112696663	LOC112696663		1,4-alpha-glucan-branching enzyme 1, chloroplastic/amyloplastic	1,4-alpha-glucan-branching enzyme 1, chloroplastic/amyloplastic		Arahy.06	NC_037623.1	66979299	66995282	minus	23
Arachis hypogaea	112728863	LOC112728863		1,4-alpha-glucan-branching enzyme 1, chloroplastic/amyloplastic	1,4-alpha-glucan-branching enzyme 1, chloroplastic/amyloplastic		Arahy.12	NC_037629.1	119276447	119282491	plus	21
Arachis ipaensis	107648820	LOC107648820		1,4-alpha-glucan-branching enzyme 1, chloroplastic/amyloplastic	1,4-alpha-glucan-branching enzyme 1, chloroplastic/amyloplastic		B06	NC_029790.2	81750465	81766850	minus	23
Cicer arietinum	101501037	LOC101501037		1,4-alpha-glucan-branching enzyme 1, chloroplastic/amyloplastic	1,4-alpha-glucan-branching enzyme 1, chloroplastic/amyloplastic		Ca3	NC_021162.1	34974785	34997481	minus	22
Glycine max	100785968	LOC100785968	GLYMA_19G192800	1,4-alpha-glucan-branching enzyme 1, chloroplastic/amyloplastic	1,4-alpha-glucan-branching enzyme 1, chloroplastic/amyloplastic		19	NC_038255.2	45487429	45506175	minus	23
Glycine max	100816963	LOC100816963	GLYMA_03G192300	1,4-alpha-glucan-branching enzyme 1, chloroplastic/amyloplastic	1,4-alpha-glucan-branching enzyme 1, chloroplastic/amyloplastic		3	NC_016090.4	41489877	41507175	minus	22
Glycine soja	114400846	LOC114400846	D0Y65_051952	1,4-alpha-glucan-branching enzyme 1, chloroplastic/amyloplastic-like	1,4-alpha-glucan-branching enzyme 1, chloroplastic/amyloplastic-like|1,4-alpha-glucan-branching enzyme 1, chloroplastic/amyloplastic		19	NC_041020.1	44943690	44962451	minus	23
Glycine soja	114407177	LOC114407177	D0Y65_007624	1,4-alpha-glucan-branching enzyme 1, chloroplastic/amyloplastic	1,4-alpha-glucan-branching enzyme 1, chloroplastic/amyloplastic		3	NC_041004.1	42140270	42157735	minus	22
Lupinus angustifolius	109334440	LOC109334440	TanjilG_30902	1,4-alpha-glucan-branching enzyme 1, chloroplastic/amyloplastic-like	1,4-alpha-glucan-branching enzyme 1, chloroplastic/amyloplastic-like		LG19	NC_032027.1	4988930	5011391	plus	22
Lupinus angustifolius	109348334	LOC109348334	TanjilG_20482	1,4-alpha-glucan-branching enzyme 1, chloroplastic/amyloplastic	1,4-alpha-glucan-branching enzyme 1, chloroplastic/amyloplastic		LG05	NC_032013.1	24578690	24593659	plus	22
Medicago truncatula	11427173	LOC11427173	MTR_7g104080	1,4-alpha-glucan-branching enzyme 1, chloroplastic/amyloplastic	1,4-alpha-glucan-branching enzyme 1, chloroplastic/amyloplastic|starch branching enzyme I		7	NC_053048.1	49117981	49142562	minus	23
Phaseolus vulgaris	18641849	PHAVU_001G187600g	PHAVU_001G187600g	hypothetical protein	hypothetical protein		1	NC_023759.1	45369796	45393043	minus	22
Vigna angularis	108329112	LOC108329112		1,4-alpha-glucan-branching enzyme 1, chloroplastic/amyloplastic-like	1,4-alpha-glucan-branching enzyme 1, chloroplastic/amyloplastic-like		3	NC_030639.1	33969050	33980277	minus	19
Vigna radiata	106757609	LOC106757609	sbeII	1,4-alpha-glucan-branching enzyme 1, chloroplastic/amyloplastic-like	1,4-alpha-glucan-branching enzyme 1, chloroplastic/amyloplastic-like|starch branching enzyme II		3	NC_028353.1	5878939	5892585	minus	23
Vigna unguiculata	114182615	LOC114182615		1,4-alpha-glucan-branching enzyme 1, chloroplastic/amyloplastic	1,4-alpha-glucan-branching enzyme 1, chloroplastic/amyloplastic		1	NC_040279.1	35320286	35334097	minus	22
C.cajan_09965
Arachis duranensis	107476260	LOC107476260		phosphatidylinositol 4-phosphate 5-kinase 9	phosphatidylinositol 4-phosphate 5-kinase 9		A02	NC_029773.2	93462372	93466848	plus	8
Arachis duranensis	107481857	LOC107481857		phosphatidylinositol 4-phosphate 5-kinase 7	phosphatidylinositol 4-phosphate 5-kinase 7		A03	NC_029774.2	128455049	128461009	plus	12
Arachis duranensis	107493915	LOC107493915		phosphatidylinositol 4-phosphate 5-kinase 9-like	phosphatidylinositol 4-phosphate 5-kinase 9-like		A06	NC_029777.2	66185078	66190937	plus	8
Arachis hypogaea	112696583	LOC112696583		phosphatidylinositol 4-phosphate 5-kinase 9	phosphatidylinositol 4-phosphate 5-kinase 9		Arahy.06	NC_037623.1	47068163	47074266	plus	9
Arachis hypogaea	112728925	LOC112728925		phosphatidylinositol 4-phosphate 5-kinase 9-like	phosphatidylinositol 4-phosphate 5-kinase 9-like		Arahy.12	NC_037629.1	119813934	119818522	plus	9
Arachis hypogaea	112754288	LOC112754288		phosphatidylinositol 4-phosphate 5-kinase 9	phosphatidylinositol 4-phosphate 5-kinase 9		Arahy.16	NC_037633.1	59586730	59603358	minus	12
Arachis hypogaea	112792133	LOC112792133		phosphatidylinositol 4-phosphate 5-kinase 7	phosphatidylinositol 4-phosphate 5-kinase 7		Arahy.03	NC_037620.1	136955282	136963387	plus	15
Arachis ipaensis	107626455	LOC107626455		phosphatidylinositol 4-phosphate 5-kinase 9	phosphatidylinositol 4-phosphate 5-kinase 9		B02	NC_029786.2	108226100	108230596	plus	9
Arachis ipaensis	107631720	LOC107631720		phosphatidylinositol 4-phosphate 5-kinase 7	phosphatidylinositol 4-phosphate 5-kinase 7		B03	NC_029787.2	129132534	129138525	plus	13
Arachis ipaensis	107648737	LOC107648737		phosphatidylinositol 4-phosphate 5-kinase 9	phosphatidylinositol 4-phosphate 5-kinase 9		B06	NC_029790.2	52411075	52427527	minus	13
Glycine max	100782430	LOC100782430	GLYMA_05G169400	phosphatidylinositol 4-phosphate 5-kinase 7	phosphatidylinositol 4-phosphate 5-kinase 7|phosphatidylinositol 4-phosphate 5-kinase 8		5	NC_038241.2	36011159	36019124	plus	10
Glycine max	100789949	LOC100789949	GLYMA_08G127700	phosphatidylinositol 4-phosphate 5-kinase 7	phosphatidylinositol 4-phosphate 5-kinase 7		8	NC_038244.2	9844185	9851097	plus	10
Glycine max	100800418	LOC100800418	GLYMA_03G186300	phosphatidylinositol 4-phosphate 5-kinase 9	phosphatidylinositol 4-phosphate 5-kinase 9		3	NC_016090.4	40968340	40976479	minus	11
Glycine max	100804387	LOC100804387	GLYMA_13G146700	phosphatidylinositol 4-phosphate 5-kinase 9	phosphatidylinositol 4-phosphate 5-kinase 9		13	NC_038249.2	25042217	25050547	minus	9
Glycine max	100805371	LOC100805371	GLYMA_10G060000	phosphatidylinositol 4-phosphate 5-kinase 9	phosphatidylinositol 4-phosphate 5-kinase 9		10	NC_038246.2	5490132	5504514	minus	11
Glycine soja	114372086	LOC114372086	D0Y65_026142	phosphatidylinositol 4-phosphate 5-kinase 9-like	phosphatidylinositol 4-phosphate 5-kinase 9-like|Phosphatidylinositol 4-phosphate 5-kinase 9		10	NC_041011.1	5664367	5678519	minus	10
Glycine soja	114381968	LOC114381968	D0Y65_036715	phosphatidylinositol 4-phosphate 5-kinase 9-like	phosphatidylinositol 4-phosphate 5-kinase 9-like|Phosphatidylinositol 4-phosphate 5-kinase 9		13	NC_041014.1	25948596	25956743	minus	9
Glycine soja	114407125	LOC114407125	D0Y65_007566	phosphatidylinositol 4-phosphate 5-kinase 9-like	phosphatidylinositol 4-phosphate 5-kinase 9-like|Phosphatidylinositol 4-phosphate 5-kinase 9		3	NC_041004.1	41627645	41635660	minus	11
Glycine soja	114413035	LOC114413035	D0Y65_012545	phosphatidylinositol 4-phosphate 5-kinase 7-like	phosphatidylinositol 4-phosphate 5-kinase 7-like|Phosphatidylinositol 4-phosphate 5-kinase 7		5	NC_041006.1	37897508	37905481	plus	10
Glycine soja	114421796	LOC114421796	D0Y65_020389	phosphatidylinositol 4-phosphate 5-kinase 7-like	phosphatidylinositol 4-phosphate 5-kinase 7-like|Phosphatidylinositol 4-phosphate 5-kinase 7		8	NC_041009.1	9851451	9858398	plus	10
Lupinus angustifolius	109348183	LOC109348183	TanjilG_20422	phosphatidylinositol 4-phosphate 5-kinase 7-like	phosphatidylinositol 4-phosphate 5-kinase 7-like|phosphatidylinositol 4-phosphate 5-kinase 8-like		LG01	NC_032009.1	5444462	5457449	minus	10
Lupinus angustifolius	109348358	LOC109348358	TanjilG_20459	phosphatidylinositol 4-phosphate 5-kinase 9-like	phosphatidylinositol 4-phosphate 5-kinase 9-like		LG05	NC_032013.1	24757828	24765612	plus	9
Lupinus angustifolius	109356516	LOC109356516	TanjilG_02608	phosphatidylinositol 4-phosphate 5-kinase 9-like	phosphatidylinositol 4-phosphate 5-kinase 9-like		LG09	NC_032017.1	5900811	5907493	plus	9
Lupinus angustifolius	109360514	LOC109360514	TanjilG_08773	phosphatidylinositol 4-phosphate 5-kinase 9-like	phosphatidylinositol 4-phosphate 5-kinase 9-like		LG11	NC_032019.1	23646197	23660794	minus	9
Lupinus angustifolius	109362917	LOC109362917	TanjilG_24299	phosphatidylinositol 4-phosphate 5-kinase 8-like	phosphatidylinositol 4-phosphate 5-kinase 7-like|phosphatidylinositol 4-phosphate 5-kinase 8-like		LG12	NC_032020.1	12487952	12495799	plus	10
Medicago truncatula	11439925	LOC11439925	MTR_8g088930	phosphatidylinositol 4-phosphate 5-kinase 7	phosphatidylinositol 4-phosphate 5-kinase 7|phosphatidylinositol-4-phosphate 5-kinase family protein|putative 1-phosphatidylinositol-4-phosphate 5-kinase		8	NC_053049.1	41028922	41034127	plus	11
Medicago truncatula	25483935	LOC25483935	MTR_1g062740	phosphatidylinositol 4-phosphate 5-kinase 9	phosphatidylinositol 4-phosphate 5-kinase 9|phosphatidylinositol-4-phosphate 5-kinase family protein|putative 1-phosphatidylinositol-4-phosphate 5-kinase		1	NC_053042.1	31404291	31413250	plus	10
Phaseolus vulgaris	18625969	PHAVU_007G152000g	PHAVU_007G152000g	hypothetical protein	hypothetical protein		7	NC_023753.1	37392191	37407770	minus	8
Phaseolus vulgaris	18639046	PHAVU_002G250000g	PHAVU_002G250000g	hypothetical protein	hypothetical protein		2	NC_023758.1	41701528	41709171	plus	10
Phaseolus vulgaris	18641786	PHAVU_001G181400g	PHAVU_001G181400g	hypothetical protein	hypothetical protein		1	NC_023759.1	44599059	44605094	minus	8
Vigna angularis	108326010	LOC108326010	LR48_Vigan02g095900	phosphatidylinositol 4-phosphate 5-kinase 9	phosphatidylinositol 4-phosphate 5-kinase 9		2	NC_030638.1	14419077	14437168	plus	9
Vigna radiata	106757771	LOC106757771		phosphatidylinositol 4-phosphate 5-kinase 9	phosphatidylinositol 4-phosphate 5-kinase 9		3	NC_028353.1	5249225	5254897	minus	8
Vigna radiata	106769281	LOC106769281		phosphatidylinositol 4-phosphate 5-kinase 7	phosphatidylinositol 4-phosphate 5-kinase 7		7	NC_028357.1	41009241	41016409	minus	11
Vigna unguiculata	114177676	LOC114177676		phosphatidylinositol 4-phosphate 5-kinase 7-like	phosphatidylinositol 4-phosphate 5-kinase 7-like		3	NC_040281.1	7087684	7094187	minus	11
Vigna unguiculata	114183961	LOC114183961		phosphatidylinositol 4-phosphate 5-kinase 9-like	phosphatidylinositol 4-phosphate 5-kinase 9-like		1	NC_040279.1	34599906	34606822	minus	10
Vigna unguiculata	114189564	LOC114189564		phosphatidylinositol 4-phosphate 5-kinase 9	phosphatidylinositol 4-phosphate 5-kinase 9		7	NC_040285.1	10376641	10393678	minus	10
C.cajan_09958
Arachis duranensis	107493847	LOC107493847		protein SHOOT GRAVITROPISM 6	protein SHOOT GRAVITROPISM 6		A06	NC_029777.2	59993118	60017753	minus	50
Arachis hypogaea	112696596	LOC112696596		protein SHOOT GRAVITROPISM 6	protein SHOOT GRAVITROPISM 6		Arahy.06	NC_037623.1	49899430	49925160	plus	52
Arachis hypogaea	112754296	LOC112754296		protein SHOOT GRAVITROPISM 6	protein SHOOT GRAVITROPISM 6		Arahy.16	NC_037633.1	62740409	62765853	minus	53
Arachis ipaensis	107648729	LOC107648729		protein SHOOT GRAVITROPISM 6	protein SHOOT GRAVITROPISM 6		B06	NC_029790.2	55312432	55337894	minus	53
Cicer arietinum	101509812	LOC101509812		protein SHOOT GRAVITROPISM 6-like	protein SHOOT GRAVITROPISM 6-like		Ca3	NC_021162.1	34522523	34556673	plus	52
Cicer arietinum	101510452	LOC101510452		protein SHOOT GRAVITROPISM 6-like	protein SHOOT GRAVITROPISM 6-like		Ca3	NC_021162.1	33487519	33533566	plus	51
Glycine max	100800961	LOC100800961	GLYMA_19G186900	protein SHOOT GRAVITROPISM 6	protein SHOOT GRAVITROPISM 6		19	NC_038255.2	44969410	45005518	plus	52
Glycine soja	114400624	LOC114400624	D0Y65_051896	protein SHOOT GRAVITROPISM 6	protein SHOOT GRAVITROPISM 6		19	NC_041020.1	44431405	44467595	plus	52
Lupinus angustifolius	109334341	LOC109334341	TanjilG_30818	protein SHOOT GRAVITROPISM 6	protein SHOOT GRAVITROPISM 6		LG19	NC_032027.1	5430382	5462831	minus	52
Medicago truncatula	11435263	LOC11435263	MTR_7g102430	protein SHOOT GRAVITROPISM 6	protein SHOOT GRAVITROPISM 6|HEAT repeat 7A-like protein		7	NC_053048.1	48415987	48451294	plus	51
Phaseolus vulgaris	18641791	PHAVU_001G1818000g	PHAVU_001G1818000g	hypothetical protein	hypothetical protein		1	NC_023759.1	44646750	44671400	plus	35
Vigna radiata	106757407	LOC106757407		protein SHOOT GRAVITROPISM 6	protein SHOOT GRAVITROPISM 6		3	NC_028353.1	5302388	5350570	plus	53
Vigna unguiculata	114163799	LOC114163799		protein SHOOT GRAVITROPISM 6	protein SHOOT GRAVITROPISM 6		1	NC_040279.1	34654050	34713961	plus	52
C.cajan_09938
Arachis duranensis	107476252	LOC107476252		increased DNA methylation 1	increased DNA methylation 1		A02	NC_029773.2	93405843	93415247	plus	19
Arachis duranensis	107493601	LOC107493601		increased DNA methylation 1	increased DNA methylation 1|uncharacterized protein LOC107493601		A06	NC_029777.2	34815778	34826543	plus	22
Arachis hypogaea	112696573	LOC112696573		increased DNA methylation 1	increased DNA methylation 1|uncharacterized protein LOC112696573		Arahy.06	NC_037623.1	44474061	44482675	plus	20
Arachis hypogaea	112728915	LOC112728915		increased DNA methylation 1-like	increased DNA methylation 1-like		Arahy.12	NC_037629.1	119734772	119744927	plus	20
Arachis hypogaea	112754233	LOC112754233		increased DNA methylation 1	increased DNA methylation 1|uncharacterized protein LOC112754233		Arahy.16	NC_037633.1	52082223	52090774	plus	21
Arachis ipaensis	107626447	LOC107626447		uncharacterized LOC107626447	uncharacterized protein LOC107626447		B02	NC_029786.2	108136721	108145386	plus	19
Cicer arietinum	101512705	LOC101512705		uncharacterized LOC101512705	uncharacterized protein LOC101512705		Ca3	NC_021162.1	34593813	34604678	minus	21
Glycine max	100798276	LOC100798276	GLYMA_10G062700	uncharacterized LOC100798276	uncharacterized protein LOC100798276		10	NC_038246.2	5858608	5870192	minus	19
Glycine max	100802562	LOC100802562	GLYMA_19G187900	increased DNA methylation 1	increased DNA methylation 1		19	NC_038255.2	45041315	45049953	minus	20
Glycine max	100816654	LOC100816654	GLYMA_13G147100v4	uncharacterized LOC100816654	uncharacterized protein LOC100816654		13	NC_038249.2	25120263	25131417	minus	19
Glycine soja	114372344	LOC114372344	D0Y65_026168	uncharacterized LOC114372344	uncharacterized protein LOC114372344|Increased DNA methylation 1		10	NC_041011.1	6034476	6046066	minus	19
Glycine soja	114382378	LOC114382378	D0Y65_036719	uncharacterized LOC114382378	uncharacterized protein LOC114382378|Increased DNA methylation 1		13	NC_041014.1	26026423	26037632	minus	19
Glycine soja	114400131	LOC114400131	D0Y65_051905	increased DNA methylation 1	increased DNA methylation 1		19	NC_041020.1	44503265	44511967	minus	20
Lupinus angustifolius	109347612	LOC109347612	TanjilG_31208	increased DNA methylation 1	increased DNA methylation 1		LG05	NC_032013.1	7501965	7511935	plus	20
Lupinus angustifolius	109351691	LOC109351691		uncharacterized LOC109351691	uncharacterized protein LOC109351691		LG07	NC_032015.1	2219636	2230128	minus	19
Medicago truncatula	11427165	LOC11427165	MTR_7g102610	uncharacterized LOC11427165	uncharacterized protein LOC11427165|PHD zinc finger protein|putative histone acetyltransferase chromatin regulator PHD family		7	NC_053048.1	48522289	48534560	minus	21
Medicago truncatula	25483909	LOC25483909	MTR_1g062330	uncharacterized LOC25483909	uncharacterized protein LOC25483909|RING/FYVE/PHD zinc finger protein|putative histone acetyltransferase chromatin regulator PHD family		1	NC_053042.1	31127659	31138313	plus	20
Phaseolus vulgaris	18626736	PHAVU_007G226700g	PHAVU_007G226700g	hypothetical protein	hypothetical protein		7	NC_023753.1	46633601	46645072	plus	19
Phaseolus vulgaris	18630937	PHAVU_005G129800g	PHAVU_005G129800g	hypothetical protein	hypothetical protein		5	NC_023755.1	35509486	35517728	plus	18
Vigna radiata	106772366	LOC106772366		uncharacterized LOC106772366	uncharacterized protein LOC106772366		8	NC_028358.1	14194293	14204963	plus	19
Vigna unguiculata	114184228	LOC114184228		uncharacterized LOC114184228	uncharacterized protein LOC114184228		5	NC_040283.1	43625042	43632226	plus	18
Vigna unguiculata	114191576	LOC114191576		uncharacterized LOC114191576	uncharacterized protein LOC114191576		7	NC_040285.1	7255590	7268884	minus	19
